# Supplementary material for: Chlorido[hydridotris(pyrazol-1-yl-κN 2)borato](1H-pyrazole-κN 2)(triphenyl­phosphine-κP)ruthenium(II)
Source: Acta Crystallogr Sect E Struct Rep Online. 2010 Jun 16;66(Pt 7):m795–6. doi: 10.1107/S1600536810021525 (PMC3006890; doi:10.1107/S1600536810021525)
Supplement: Supplementary file 1 [file e-66-0m795-sup1.cif]

##############################################################################
###                                                                        ###
###        Electronic paper (Acta Crystallographica Section E)             ###
###                                                                        ###
##############################################################################
#                                                                            #
# This CIF contains the data in a paper accepted for publication in Acta     #
# Crystallographica Section E. It conforms to the requirements of Notes      #
# for Authors for Section E, and has been peer reviewed under the auspices   #
# of the IUCr Commission on Journals.                                        #
#                                                                            #
# Full details of the Crystallographic Information File format               #
# are given in the paper "The Crystallographic Information File (CIF):       #
# a New Standard Archive File for Crystallography" by S. R. Hall, F. H.      #
# Allen and I. D. Brown [Acta Cryst. (1991), A47, 655-685].                  #
#                                                                            #
# The current version of the core CIF dictionary is obtainable from          #
# ftp://ftp.iucr.org/pub/cif_core.dic. The current version number is 2.4.    #
#                                                                            #
# Software is freely available for graphical display of the structure(s) in  #
# this CIF.  For information consult the CIF home page http://www.iucr.org/  #
# cif/home.html                                                              #
#                                                                            #
# This file may be used for bona fide research purposes within the           #
# scientific community so long as proper attribution is given to the journal # 
# article from which it was obtained.                                        #
#                                                                            #
##############################################################################
                                             
data_I
_audit_creation_method     SHELXL-97
_chemical_name_systematic
;
Chlorido[hydridotris(pyrazol-1-yl-\k<i>N</i>^2^)borato](1<i>H</i>-pyrazole-
\k<i>N</i>^2^)(triphenylphosphine-\k<i>P</i>)ruthenium(II)
;
_chemical_name_common     ?
_chemical_formula_moiety     'C30 H29 B Cl N8 P Ru'
_chemical_formula_sum     'C30 H29 B Cl N8 P Ru'
_chemical_formula_iupac     '[Ru (C9 H10 B N6) Cl (C3 H4 N2) (C18 H15 P)]'
_chemical_formula_weight     679.91
_chemical_melting_point     ?
_symmetry_cell_setting     monoclinic
_symmetry_space_group_name_H-M     'P 21/c'
_symmetry_space_group_name_Hall     '-P 2ybc'
loop_
    _symmetry_equiv_pos_as_xyz
    'x, y, z'
    '-x, y+1/2, -z+1/2'
    '-x, -y, -z'
    'x, -y-1/2, z-1/2'
_cell_length_a     17.7782(12)
_cell_length_b     10.0843(5)
_cell_length_c     18.9139(10)
_cell_angle_alpha     90.00
_cell_angle_beta     116.316(3)
_cell_angle_gamma     90.00
_cell_volume     3039.5(3)
_cell_formula_units_Z     4
_cell_measurement_reflns_used     ?
_cell_measurement_theta_min     ?
_cell_measurement_theta_max     25.030
_cell_measurement_temperature     200(2)
_exptl_crystal_description     prism
_exptl_crystal_colour     yellow
_exptl_crystal_size_max     0.11
_exptl_crystal_size_mid     0.08
_exptl_crystal_size_min     0.03
_exptl_crystal_density_diffrn     1.486
_exptl_crystal_density_meas     ?
_exptl_crystal_density_method     'not measured'
_exptl_crystal_F_000     1384
_exptl_absorpt_coefficient_mu     0.692
_exptl_absorpt_correction_type     multi-scan
_exptl_absorpt_process_details     '(SORTAV; Blessing, 1995)'
_exptl_absorpt_correction_T_min     0.928
_exptl_absorpt_correction_T_max     0.980
_exptl_special_details
;
;
_diffrn_ambient_temperature     200(2)
_diffrn_radiation_type     MoK\a
_diffrn_radiation_wavelength     0.71073
_diffrn_radiation_source     'fine-focus sealed tube'
_diffrn_radiation_monochromator     graphite
_diffrn_measurement_device_type     'Nonius KappaCCD'
_diffrn_measurement_method     'CCD rotation images, thick slices'
_diffrn_detector_area_resol_mean     9
_diffrn_reflns_number     22639
_diffrn_reflns_av_R_equivalents     0.0787
_diffrn_reflns_av_sigmaI/netI     0.0919
_diffrn_reflns_theta_min     2.35
_diffrn_reflns_theta_max     25.03
_diffrn_reflns_theta_full     25.03
_diffrn_measured_fraction_theta_max     0.990
_diffrn_measured_fraction_theta_full     0.990
_diffrn_reflns_limit_h_min     -21
_diffrn_reflns_limit_h_max     21
_diffrn_reflns_limit_k_min     -11
_diffrn_reflns_limit_k_max     12
_diffrn_reflns_limit_l_min     -22
_diffrn_reflns_limit_l_max     21
_refine_special_details
;
Refinement of <i>F</i>^2^ against ALL reflections. The weighted <i>R</i>-factor
<i>wR</i> and goodness of fit <i>S</i> are based on <i>F</i>^2^, conventional
<i>R</i>-factors <i>R</i> are based on <i>F</i>, with <i>F</i> set to zero for
negative <i>F</i>^2^. The threshold expression of <i>F</i>^2^ >
\s(<i>F</i>^2^) is used only for calculating <i>R</i>-factors(gt) <i>etc</i>.
and is not relevant to the choice of reflections for refinement.
<i>R</i>-factors based on <i>F</i>^2^ are statistically about twice as large
as those based on <i>F</i>, and <i>R</i>- factors based on ALL data will be
even larger.
;
_reflns_number_total     5292
_reflns_number_gt     3470
_reflns_threshold_expression     I>2\s(I)
_refine_ls_structure_factor_coef     Fsqd
_refine_ls_matrix_type     full
_refine_ls_R_factor_all     0.0998
_refine_ls_R_factor_gt     0.0525
_refine_ls_wR_factor_gt     0.1022
_refine_ls_wR_factor_ref     0.1180
_refine_ls_goodness_of_fit_ref     1.019
_refine_ls_restrained_S_all     1.019
_refine_ls_number_reflns     5292
_refine_ls_number_parameters     360
_refine_ls_number_restraints     0
_refine_ls_hydrogen_treatment     constr
_refine_ls_weighting_scheme     calc
_refine_ls_weighting_details
         'calc w=1/[\s^2^(Fo^2^)+(0.0431P)^2^+4.7477P] where P=(Fo^2^+2Fc^2^)/3'
_atom_sites_solution_hydrogens     geom
_atom_sites_solution_primary     direct
_atom_sites_solution_secondary     difmap
_refine_ls_shift/su_max     0.001
_refine_ls_shift/su_mean     0.000
_refine_diff_density_max     0.890
_refine_diff_density_min     -0.876
_refine_ls_extinction_method     none
_refine_ls_extinction_coef     ?
loop_
    _atom_type_symbol
    _atom_type_description
    _atom_type_scat_dispersion_real
    _atom_type_scat_dispersion_imag
    _atom_type_scat_source
    'C' 'C' 0.0033 0.0016
                         'International Tables Vol C Tables 4.2.6.8 and 6.1.1.4'
    'H' 'H' 0.0000 0.0000
                         'International Tables Vol C Tables 4.2.6.8 and 6.1.1.4'
    'N' 'N' 0.0061 0.0033
                         'International Tables Vol C Tables 4.2.6.8 and 6.1.1.4'
    'Ru' 'Ru' -1.2594 0.8363
                         'International Tables Vol C Tables 4.2.6.8 and 6.1.1.4'
    'P' 'P' 0.1023 0.0942
                         'International Tables Vol C Tables 4.2.6.8 and 6.1.1.4'
    'B' 'B' 0.0013 0.0007
                         'International Tables Vol C Tables 4.2.6.8 and 6.1.1.4'
    'Cl' 'Cl' 0.1484 0.1585
                         'International Tables Vol C Tables 4.2.6.8 and 6.1.1.4'
_computing_data_collection     'COLLECT (Nonius, 1999)'
_computing_cell_refinement     'DENZO and SCALEPACK (Otwinowski & Minor, 1997)'
_computing_data_reduction     'DENZO and SCALEPACK (Otwinowski & Minor, 1997)'
_computing_structure_solution     'SHELXS97 (Sheldrick, 2008)'
_computing_structure_refinement     'SHELXL97 (Sheldrick, 2008)'
_computing_molecular_graphics     'ORTEP-3 (Farrugia, 1997)'
_computing_publication_material     'WinGX (Farrugia, 1999)'
loop_
    _atom_site_type_symbol
    _atom_site_label
    _atom_site_fract_x
    _atom_site_fract_y
    _atom_site_fract_z
    _atom_site_U_iso_or_equiv
    _atom_site_adp_type
    _atom_site_calc_flag
    _atom_site_refinement_flags
    _atom_site_occupancy
    _atom_site_disorder_assembly
    _atom_site_disorder_group
    C C1 0.2902(4) 0.3286(6) 0.1960(4) 0.0463(16) Uani d . 1 . .
    H H1 0.2738 0.2987 0.1436 0.056 Uiso calc R 1 . .
    C C2 0.2953(4) 0.4609(6) 0.2186(4) 0.0555(18) Uani d . 1 . .
    H H2 0.2837 0.5370 0.1858 0.067 Uiso calc R 1 . .
    C C3 0.3205(4) 0.4581(6) 0.2979(4) 0.0474(17) Uani d . 1 . .
    H H3 0.3290 0.5333 0.3309 0.057 Uiso calc R 1 . .
    C C4 0.5121(3) 0.0343(6) 0.4007(4) 0.0404(15) Uani d . 1 . .
    H H4 0.5261 -0.0394 0.3776 0.048 Uiso calc R 1 . .
    C C5 0.5677(4) 0.0987(7) 0.4686(4) 0.0539(18) Uani d . 1 . .
    H H5 0.6255 0.0793 0.4997 0.065 Uiso calc R 1 . .
    C C6 0.5218(4) 0.1956(6) 0.4810(4) 0.0480(17) Uani d . 1 . .
    H H6 0.5419 0.2566 0.5238 0.058 Uiso calc R 1 . .
    C C7 0.2128(4) 0.0109(6) 0.3727(4) 0.0402(15) Uani d . 1 . .
    H H7 0.1830 -0.0666 0.3468 0.048 Uiso calc R 1 . .
    C C8 0.2055(4) 0.0742(7) 0.4345(4) 0.0562(19) Uani d . 1 . .
    H H8 0.1701 0.0498 0.4580 0.067 Uiso calc R 1 . .
    C C9 0.2593(4) 0.1778(7) 0.4543(4) 0.057(2) Uani d . 1 . .
    H H9 0.2689 0.2395 0.4954 0.069 Uiso calc R 1 . .
    C C10 0.4314(4) 0.1132(7) 0.1913(4) 0.0540(18) Uani d . 1 . .
    H H10 0.4311 0.2064 0.1983 0.065 Uiso calc R 1 . .
    C C11 0.4754(5) 0.0497(8) 0.1565(4) 0.073(2) Uani d . 1 . .
    H H11 0.5096 0.0890 0.1354 0.087 Uiso calc R 1 . .
    C C12 0.4589(5) -0.0808(8) 0.1592(4) 0.069(2) Uani d . 1 . .
    H H12 0.4799 -0.1519 0.1401 0.082 Uiso calc R 1 . .
    C C13 0.1166(4) -0.1063(6) 0.1829(3) 0.0387(15) Uani d . 1 . .
    C C14 0.1434(4) -0.2266(6) 0.2193(5) 0.068(2) Uani d . 1 . .
    H H14 0.2008 -0.2507 0.2383 0.082 Uiso calc R 1 . .
    C C15 0.0875(6) -0.3145(8) 0.2288(5) 0.097(2) Uani d . 1 . .
    H H15 0.1071 -0.3971 0.2545 0.116 Uiso calc R 1 . .
    C C16 0.0059(6) -0.2816(8) 0.2013(4) 0.0853(19) Uani d . 1 . .
    H H16 -0.0322 -0.3420 0.2069 0.102 Uiso calc R 1 . .
    C C17 -0.0222(5) -0.1622(7) 0.1657(4) 0.0608(14) Uani d . 1 . .
    H H17 -0.0796 -0.1390 0.1474 0.073 Uiso calc R 1 . .
    C C18 0.0328(4) -0.0738(6) 0.1559(3) 0.0448(16) Uani d . 1 . .
    H H18 0.0126 0.0090 0.1307 0.054 Uiso calc R 1 . .
    C C19 0.1261(3) 0.1512(5) 0.1297(3) 0.0377(15) Uani d . 1 . .
    C C20 0.1150(3) 0.2350(5) 0.1821(4) 0.0389(15) Uani d . 1 . .
    H H20 0.1442 0.2181 0.2371 0.047 Uiso calc R 1 . .
    C C21 0.0622(4) 0.3428(7) 0.1557(4) 0.0608(14) Uani d . 1 . .
    H H21 0.0536 0.3977 0.1923 0.073 Uiso calc R 1 . .
    C C22 0.0221(6) 0.3709(8) 0.0766(5) 0.0853(19) Uani d . 1 . .
    H H22 -0.0124 0.4473 0.0582 0.102 Uiso calc R 1 . .
    C C23 0.0325(6) 0.2860(8) 0.0239(5) 0.097(2) Uani d . 1 . .
    H H23 0.0037 0.3030 -0.0311 0.116 Uiso calc R 1 . .
    C C24 0.0842(5) 0.1779(7) 0.0509(4) 0.078(3) Uani d . 1 . .
    H H24 0.0909 0.1206 0.0142 0.094 Uiso calc R 1 . .
    C C25 0.2000(3) -0.0681(5) 0.0859(3) 0.0391(15) Uani d . 1 . .
    C C26 0.2011(7) -0.2090(10) 0.0842(7) 0.039(3) Uiso d P 0.547(10) A 1
    H H26 0.1893 -0.2624 0.1194 0.047 Uiso calc PR 0.547(10) A 1
    C C27 0.2208(7) -0.2625(12) 0.0263(7) 0.052(4) Uiso d P 0.547(10) A 1
    H H27 0.2197 -0.3561 0.0204 0.063 Uiso calc PR 0.547(10) A 1
    C C28 0.2412(8) -0.1881(13) -0.0209(9) 0.048(3) Uiso d P 0.547(10) A 1
    H H28 0.2497 -0.2303 -0.0617 0.058 Uiso calc PR 0.547(10) A 1
    C C26' 0.1488(9) -0.1639(13) 0.0340(8) 0.045(4) Uiso d P 0.453(10) A 2
    H H26' 0.1061 -0.2001 0.0454 0.054 Uiso calc PR 0.453(10) A 2
    C C27' 0.1535(10) -0.2134(15) -0.0340(9) 0.060(5) Uiso d P 0.453(10) A 2
    H H27' 0.1188 -0.2849 -0.0632 0.072 Uiso calc PR 0.453(10) A 2
    C C28' 0.2087(10) -0.1562(15) -0.0564(10) 0.048(4) Uiso d P 0.453(10) A 2
    H H28' 0.2167 -0.1872 -0.1000 0.057 Uiso calc PR 0.453(10) A 2
    C C29 0.2503(5) -0.0547(7) -0.0130(4) 0.063(2) Uani d . 1 . .
    H H29 0.2658 -0.0021 -0.0462 0.076 Uiso calc R 1 A 1
    C C30 0.2354(6) -0.0005(7) 0.0473(4) 0.075(3) Uani d . 1 A .
    H H30 0.2511 0.0891 0.0619 0.090 Uiso calc R 1 . .
    N N1 0.3114(3) 0.2499(4) 0.2585(3) 0.0316(11) Uani d . 1 A .
    N N2 0.3313(3) 0.3310(4) 0.3217(3) 0.0337(11) Uani d . 1 . .
    N N3 0.4364(3) 0.0895(4) 0.3725(2) 0.0281(10) Uani d . 1 A .
    N N4 0.4429(3) 0.1907(4) 0.4224(3) 0.0334(11) Uani d . 1 . .
    N N5 0.2680(3) 0.0749(4) 0.3548(3) 0.0303(11) Uani d . 1 A .
    N N6 0.2968(3) 0.1791(4) 0.4062(3) 0.0389(12) Uani d . 1 . .
    N N7 0.3897(3) 0.0274(4) 0.2138(3) 0.0367(12) Uani d . 1 A .
    N N8 0.4080(3) -0.0912(5) 0.1936(3) 0.0476(14) Uani d . 1 . .
    H H8' 0.3887 -0.1669 0.2020 0.057 Uiso calc R 1 . .
    B B1 0.3644(4) 0.2722(6) 0.4052(4) 0.0397(18) Uani d . 1 . .
    H H1' 0.3771 0.3442 0.4452 0.048 Uiso calc R 1 . .
    Cl Cl1 0.34907(9) -0.18597(13) 0.31246(9) 0.0368(4) Uani d . 1 A .
    Ru Ru1 0.32023(3) 0.04732(4) 0.27709(3) 0.02453(15) Uani d . 1 . .
    P P1 0.19260(9) 0.00460(14) 0.17152(9) 0.0329(4) Uani d . 1 A .
loop_
    _atom_site_aniso_label
    _atom_site_aniso_U_11
    _atom_site_aniso_U_22
    _atom_site_aniso_U_33
    _atom_site_aniso_U_12
    _atom_site_aniso_U_13
    _atom_site_aniso_U_23
    C1 0.055(4) 0.032(4) 0.040(4) -0.002(3) 0.010(3) 0.011(3)
    C2 0.067(5) 0.027(4) 0.059(5) -0.006(3) 0.016(4) 0.020(3)
    C3 0.052(4) 0.020(3) 0.071(5) -0.007(3) 0.028(4) -0.001(3)
    C4 0.034(3) 0.037(4) 0.045(4) 0.003(3) 0.013(3) 0.005(3)
    C5 0.032(4) 0.059(4) 0.043(4) -0.006(3) -0.008(3) 0.014(4)
    C6 0.052(4) 0.047(4) 0.026(4) -0.023(4) 0.000(3) 0.000(3)
    C7 0.032(3) 0.034(3) 0.052(4) -0.001(3) 0.016(3) 0.013(3)
    C8 0.055(4) 0.063(5) 0.072(5) -0.004(4) 0.047(4) 0.002(4)
    C9 0.078(5) 0.054(4) 0.068(5) 0.003(4) 0.058(5) -0.004(4)
    C10 0.064(5) 0.061(4) 0.049(4) -0.017(4) 0.037(4) -0.001(4)
    C11 0.088(6) 0.087(6) 0.074(6) -0.008(5) 0.063(5) 0.003(5)
    C12 0.078(6) 0.086(6) 0.066(5) 0.010(5) 0.053(5) -0.008(4)
    C13 0.034(3) 0.033(3) 0.036(4) -0.007(3) 0.004(3) -0.009(3)
    C14 0.049(4) 0.028(4) 0.108(7) -0.025(3) 0.017(4) 0.005(4)
    C15 0.128(6) 0.072(4) 0.048(4) 0.049(4) 0.001(4) 0.007(3)
    C16 0.123(5) 0.068(4) 0.054(4) 0.031(4) 0.030(4) -0.003(3)
    C17 0.058(3) 0.076(4) 0.051(3) 0.016(3) 0.026(3) -0.006(3)
    C18 0.043(4) 0.054(4) 0.036(4) -0.006(3) 0.016(3) -0.002(3)
    C19 0.038(3) 0.030(3) 0.028(4) 0.009(3) -0.001(3) -0.005(3)
    C20 0.034(3) 0.036(3) 0.032(4) 0.010(3) 0.002(3) 0.002(3)
    C21 0.058(3) 0.076(4) 0.051(3) 0.016(3) 0.026(3) -0.006(3)
    C22 0.123(5) 0.068(4) 0.054(4) 0.031(4) 0.030(4) -0.003(3)
    C23 0.128(6) 0.072(4) 0.048(4) 0.049(4) 0.001(4) 0.007(3)
    C24 0.101(6) 0.070(5) 0.032(4) 0.056(5) 0.002(4) 0.000(4)
    C25 0.030(3) 0.031(3) 0.045(4) 0.001(3) 0.007(3) -0.013(3)
    C29 0.087(5) 0.061(5) 0.040(4) -0.017(4) 0.026(4) -0.003(4)
    C30 0.151(8) 0.044(4) 0.032(4) -0.041(5) 0.043(5) -0.017(3)
    N1 0.039(3) 0.017(2) 0.033(3) -0.002(2) 0.011(3) 0.001(2)
    N2 0.038(3) 0.018(3) 0.043(3) -0.005(2) 0.017(3) -0.003(2)
    N3 0.026(3) 0.029(3) 0.024(3) -0.001(2) 0.008(2) 0.000(2)
    N4 0.041(3) 0.033(3) 0.021(3) -0.009(2) 0.008(2) -0.003(2)
    N5 0.030(3) 0.025(3) 0.034(3) 0.002(2) 0.012(2) 0.001(2)
    N6 0.049(3) 0.033(3) 0.044(3) -0.001(2) 0.029(3) -0.005(2)
    N7 0.042(3) 0.035(3) 0.037(3) 0.001(2) 0.021(3) -0.006(2)
    N8 0.058(4) 0.044(3) 0.052(4) 0.001(3) 0.034(3) -0.010(3)
    B1 0.049(5) 0.029(4) 0.045(5) -0.006(3) 0.025(4) -0.008(3)
    Cl1 0.0399(8) 0.0218(7) 0.0420(9) 0.0043(6) 0.0120(7) 0.0027(6)
    Ru1 0.0258(2) 0.0193(2) 0.0246(3) -0.0007(2) 0.00759(19) 0.0001(2)
    P1 0.0322(9) 0.0231(8) 0.0321(9) 0.0004(6) 0.0039(7) -0.0036(6)
_geom_special_details
;
All e.s.d.'s (except the e.s.d. in the dihedral angle between two l.s. planes)
are estimated using the full covariance matrix. The cell e.s.d.'s are taken
into account individually in the estimation of e.s.d.'s in distances, angles
and torsion angles; correlations between e.s.d.'s in cell parameters are only
used when they are defined by crystal symmetry. An approximate (isotropic)
treatment of cell e.s.d.'s is used for estimating e.s.d.'s involving l.s.
planes.
;
loop_
    _geom_bond_atom_site_label_1
    _geom_bond_atom_site_label_2
    _geom_bond_site_symmetry_2
    _geom_bond_distance
    _geom_bond_publ_flag
    C1 N1 . 1.332(7) ?
    C1 C2 . 1.392(8) ?
    C1 H1 . 0.9500 ?
    C2 C3 . 1.363(9) ?
    C2 H2 . 0.9500 ?
    C3 N2 . 1.343(7) ?
    C3 H3 . 0.9500 ?
    C4 N3 . 1.329(6) ?
    C4 C5 . 1.387(8) ?
    C4 H4 . 0.9500 ?
    C5 C6 . 1.359(9) ?
    C5 H5 . 0.9500 ?
    C6 N4 . 1.350(7) ?
    C6 H6 . 0.9500 ?
    C7 N5 . 1.337(6) ?
    C7 C8 . 1.387(8) ?
    C7 H7 . 0.9500 ?
    C8 C9 . 1.352(9) ?
    C8 H8 . 0.9500 ?
    C9 N6 . 1.346(7) ?
    C9 H9 . 0.9500 ?
    C10 N7 . 1.326(7) ?
    C10 C11 . 1.382(9) ?
    C10 H10 . 0.9500 ?
    C11 C12 . 1.354(9) ?
    C11 H11 . 0.9500 ?
    C12 N8 . 1.332(7) ?
    C12 H12 . 0.9500 ?
    C13 C14 . 1.371(8) ?
    C13 C18 . 1.384(8) ?
    C13 P1 . 1.838(6) ?
    C14 C15 . 1.402(11) ?
    C14 H14 . 0.9500 ?
    C15 C16 . 1.347(11) ?
    C15 H15 . 0.9500 ?
    C16 C17 . 1.362(9) ?
    C16 H16 . 0.9500 ?
    C17 C18 . 1.394(8) ?
    C17 H17 . 0.9500 ?
    C18 H18 . 0.9500 ?
    C19 C24 . 1.365(8) ?
    C19 C20 . 1.382(7) ?
    C19 P1 . 1.839(5) ?
    C20 C21 . 1.377(8) ?
    C20 H20 . 0.9500 ?
    C21 C22 . 1.371(9) ?
    C21 H21 . 0.9500 ?
    C22 C23 . 1.387(10) ?
    C22 H22 . 0.9500 ?
    C23 C24 . 1.370(9) ?
    C23 H23 . 0.9500 ?
    C24 H24 . 0.9500 ?
    C25 C30 . 1.341(8) ?
    C25 C26' . 1.390(14) ?
    C25 C26 . 1.422(11) ?
    C25 P1 . 1.835(6) ?
    C26 C27 . 1.396(14) ?
    C26 H26 . 0.9500 ?
    C27 C28 . 1.334(15) ?
    C27 H27 . 0.9500 ?
    C28 C29 . 1.355(14) ?
    C28 H28 . 0.9500 ?
    C26' C27' . 1.416(18) ?
    C26' H26' . 0.9500 ?
    C27' C28' . 1.358(19) ?
    C27' H27' . 0.9500 ?
    C28' C29 . 1.316(16) ?
    C28' H28' . 0.9500 ?
    C29 C30 . 1.392(9) ?
    C29 H29 . 0.9500 ?
    C30 H30 . 0.9500 ?
    N1 N2 . 1.359(6) ?
    N2 B1 . 1.539(8) ?
    N3 N4 . 1.361(6) ?
    N4 B1 . 1.524(8) ?
    N5 N6 . 1.367(6) ?
    N6 B1 . 1.531(8) ?
    N7 N8 . 1.339(6) ?
    N8 H8' . 0.8800 ?
    B1 H1' . 1.0000 ?
    Ru1 N1 . 2.067(4) y
    Ru1 N3 . 2.097(4) y
    Ru1 N5 . 2.076(4) y
    Ru1 N7 . 2.076(4) y
    Ru1 P1 . 2.3031(15) y
    Ru1 Cl1 . 2.4374(14) y
loop_
    _geom_angle_atom_site_label_1
    _geom_angle_atom_site_label_2
    _geom_angle_atom_site_label_3
    _geom_angle_site_symmetry_1
    _geom_angle_site_symmetry_3
    _geom_angle
    _geom_angle_publ_flag
    N1 C1 C2 . . 110.2(6) ?
    N1 C1 H1 . . 124.9 ?
    C2 C1 H1 . . 124.9 ?
    C3 C2 C1 . . 105.2(5) ?
    C3 C2 H2 . . 127.4 ?
    C1 C2 H2 . . 127.4 ?
    N2 C3 C2 . . 108.5(5) ?
    N2 C3 H3 . . 125.8 ?
    C2 C3 H3 . . 125.8 ?
    N3 C4 C5 . . 110.8(6) ?
    N3 C4 H4 . . 124.6 ?
    C5 C4 H4 . . 124.6 ?
    C6 C5 C4 . . 105.1(6) ?
    C6 C5 H5 . . 127.5 ?
    C4 C5 H5 . . 127.5 ?
    N4 C6 C5 . . 108.5(5) ?
    N4 C6 H6 . . 125.8 ?
    C5 C6 H6 . . 125.8 ?
    N5 C7 C8 . . 110.1(5) ?
    N5 C7 H7 . . 124.9 ?
    C8 C7 H7 . . 124.9 ?
    C9 C8 C7 . . 105.7(5) ?
    C9 C8 H8 . . 127.1 ?
    C7 C8 H8 . . 127.1 ?
    N6 C9 C8 . . 108.8(6) ?
    N6 C9 H9 . . 125.6 ?
    C8 C9 H9 . . 125.6 ?
    N7 C10 C11 . . 111.4(6) ?
    N7 C10 H10 . . 124.3 ?
    C11 C10 H10 . . 124.3 ?
    C12 C11 C10 . . 104.8(6) ?
    C12 C11 H11 . . 127.6 ?
    C10 C11 H11 . . 127.6 ?
    N8 C12 C11 . . 107.4(6) ?
    N8 C12 H12 . . 126.3 ?
    C11 C12 H12 . . 126.3 ?
    C14 C13 C18 . . 118.2(6) ?
    C14 C13 P1 . . 119.2(5) ?
    C18 C13 P1 . . 122.7(5) ?
    C13 C14 C15 . . 121.0(7) ?
    C13 C14 H14 . . 119.5 ?
    C15 C14 H14 . . 119.5 ?
    C16 C15 C14 . . 119.9(8) ?
    C16 C15 H15 . . 120.0 ?
    C14 C15 H15 . . 120.0 ?
    C15 C16 C17 . . 120.3(9) ?
    C15 C16 H16 . . 119.9 ?
    C17 C16 H16 . . 119.9 ?
    C16 C17 C18 . . 120.4(7) ?
    C16 C17 H17 . . 119.8 ?
    C18 C17 H17 . . 119.8 ?
    C13 C18 C17 . . 120.2(6) ?
    C13 C18 H18 . . 119.9 ?
    C17 C18 H18 . . 119.9 ?
    C24 C19 C20 . . 118.7(5) ?
    C24 C19 P1 . . 124.3(5) ?
    C20 C19 P1 . . 116.9(4) ?
    C21 C20 C19 . . 120.9(6) ?
    C21 C20 H20 . . 119.5 ?
    C19 C20 H20 . . 119.5 ?
    C22 C21 C20 . . 119.9(6) ?
    C22 C21 H21 . . 120.0 ?
    C20 C21 H21 . . 120.0 ?
    C21 C22 C23 . . 119.1(7) ?
    C21 C22 H22 . . 120.4 ?
    C23 C22 H22 . . 120.4 ?
    C24 C23 C22 . . 120.3(7) ?
    C24 C23 H23 . . 119.8 ?
    C22 C23 H23 . . 119.8 ?
    C19 C24 C23 . . 120.9(6) ?
    C19 C24 H24 . . 119.5 ?
    C23 C24 H24 . . 119.5 ?
    C30 C25 C26' . . 106.7(7) ?
    C30 C25 C26 . . 118.8(7) ?
    C26' C25 C26 . . 45.6(6) ?
    C30 C25 P1 . . 120.8(4) ?
    C26' C25 P1 . . 128.3(7) ?
    C26 C25 P1 . . 115.2(6) ?
    C27 C26 C25 . . 114.5(9) ?
    C27 C26 H26 . . 122.8 ?
    C25 C26 H26 . . 122.8 ?
    C28 C27 C26 . . 123.0(12) ?
    C28 C27 H27 . . 118.5 ?
    C26 C27 H27 . . 118.5 ?
    C27 C28 C29 . . 122.6(12) ?
    C27 C28 H28 . . 118.7 ?
    C29 C28 H28 . . 118.7 ?
    C25 C26' C27' . . 127.1(12) ?
    C25 C26' H26' . . 116.5 ?
    C27' C26' H26' . . 116.5 ?
    C28' C27' C26' . . 118.4(15) ?
    C28' C27' H27' . . 120.8 ?
    C26' C27' H27' . . 120.8 ?
    C29 C28' C27' . . 114.9(13) ?
    C29 C28' H28' . . 122.6 ?
    C27' C28' H28' . . 122.6 ?
    C28' C29 C28 . . 32.0(7) ?
    C28' C29 C30 . . 123.9(9) ?
    C28 C29 C30 . . 115.0(8) ?
    C28' C29 H29 . . 105.7 ?
    C28 C29 H29 . . 122.5 ?
    C30 C29 H29 . . 122.5 ?
    C25 C30 C29 . . 123.5(6) ?
    C25 C30 H30 . . 118.2 ?
    C29 C30 H30 . . 118.2 ?
    C1 N1 N2 . . 106.4(4) ?
    C1 N1 Ru1 . . 135.2(4) ?
    N2 N1 Ru1 . . 118.4(3) ?
    C3 N2 N1 . . 109.7(5) ?
    C3 N2 B1 . . 130.1(5) ?
    N1 N2 B1 . . 120.1(4) ?
    C4 N3 N4 . . 106.0(5) ?
    C4 N3 Ru1 . . 134.1(4) ?
    N4 N3 Ru1 . . 119.8(3) ?
    C6 N4 N3 . . 109.6(5) ?
    C6 N4 B1 . . 132.5(5) ?
    N3 N4 B1 . . 117.9(5) ?
    C7 N5 N6 . . 106.1(4) ?
    C7 N5 Ru1 . . 136.3(4) ?
    N6 N5 Ru1 . . 117.5(3) ?
    C9 N6 N5 . . 109.3(5) ?
    C9 N6 B1 . . 129.9(5) ?
    N5 N6 B1 . . 120.7(4) ?
    C10 N7 N8 . . 104.5(5) ?
    C10 N7 Ru1 . . 133.0(4) ?
    N8 N7 Ru1 . . 122.2(4) ?
    C12 N8 N7 . . 111.9(5) ?
    C12 N8 H8' . . 124.0 ?
    N7 N8 H8' . . 124.0 ?
    N4 B1 N6 . . 108.4(5) ?
    N4 B1 N2 . . 108.9(5) ?
    N6 B1 N2 . . 107.7(5) ?
    N4 B1 H1' . . 110.6 ?
    N6 B1 H1' . . 110.6 ?
    N2 B1 H1' . . 110.6 ?
    N1 Ru1 N5 . . 87.90(16) ?
    N1 Ru1 N7 . . 91.02(17) ?
    N5 Ru1 N7 . . 171.23(18) ?
    N1 Ru1 N3 . . 85.26(17) ?
    N5 Ru1 N3 . . 86.71(17) ?
    N7 Ru1 N3 . . 84.53(17) ?
    N1 Ru1 P1 . . 93.79(13) ?
    N5 Ru1 P1 . . 93.51(13) ?
    N7 Ru1 P1 . . 95.25(13) ?
    N3 Ru1 P1 . . 179.02(12) ?
    N1 Ru1 Cl1 . . 172.51(13) ?
    N5 Ru1 Cl1 . . 92.33(12) ?
    N7 Ru1 Cl1 . . 87.62(13) ?
    N3 Ru1 Cl1 . . 87.28(12) ?
    P1 Ru1 Cl1 . . 93.67(5) ?
    C25 P1 C13 . . 101.8(3) ?
    C25 P1 C19 . . 103.0(3) ?
    C13 P1 C19 . . 100.0(3) ?
    C25 P1 Ru1 . . 114.28(18) ?
    C13 P1 Ru1 . . 120.32(19) ?
    C19 P1 Ru1 . . 114.91(19) ?
loop_
    _geom_hbond_atom_site_label_D
    _geom_hbond_atom_site_label_H
    _geom_hbond_atom_site_label_A
    _geom_hbond_site_symmetry_A
    _geom_hbond_distance_DH
    _geom_hbond_distance_HA
    _geom_hbond_distance_DA
    _geom_hbond_angle_DHA
    N8 H8' Cl1 . 0.88 2.49 3.025(6) 120
data_global
_journal_date_recd_electronic     2010-05-22
_journal_date_accepted     2010-06-06
_journal_name_full     'Acta Crystallographica, Section E'
_journal_year     2010
_journal_volume     66
_journal_issue      7
_journal_page_first     m795
_journal_page_last     m796
_journal_paper_category     QM
_journal_coeditor_code     HB5462
loop_
    _publ_contact_author_name
    _publ_contact_author_address
    _publ_contact_author_email
    'Yih Hsing Lo'
; Department of Natural Science
  Taipei Municipal University of Education
  Taipei 10048
  Taiwan
;
 yhlo@mail.tmue.edu.tw
    'Chiung-Cheng Huang'
; Department of Chemical Engineering
  Tatung University
  Taipei 104
  Taiwan
;
 'email address?'
_publ_contact_author_fax     '886 2 2586 1939'
_publ_contact_author_phone     '886 2 2592 5252'
_publ_section_title
;\
Chlorido[hydridotris(pyrazol-1-yl-\k<i>N</i>^2^)borato](1<i>H</i>-pyrazole-\
\k<i>N</i>^2^)(triphenylphosphine-\k<i>P</i>)ruthenium(II)
;
loop_
    _publ_author_name
    _publ_author_footnote
    _publ_author_address
    'Han-Gung Chen' .
; Department of Natural Science
  Taipei Municipal University of Education
  Taipei 10048
  Taiwan
;
    'Yih Hsing Lo' .
; Department of Natural Science
  Taipei Municipal University of Education
  Taipei 10048
  Taiwan
;
    'Li-Sheng Hsu' .
; Department of Natural Science
  Taipei Municipal University of Education
  Taipei 10048
  Taiwan
;
    'Chia-Her Lin' .
; Department of Chemistry
  Chung-Yuan Christian University
  Chung-Li 320
  Taiwan
;
    'Chiung-Cheng Huang' .
; Department of Chemical Engineering
  Tatung University
  Taipei 104
  Taiwan
;
