# Supplementary material for: Chlorido[hydridotris(pyrazol-1-yl-κN 2)borato](1H-pyrazole-κN 2)(triphenyl­phosphine-κP)ruthenium(II)
Source: Acta Crystallogr Sect E Struct Rep Online. 2010 Jun 16;66(Pt 7):m795–6. doi: 10.1107/S1600536810021525 (PMC3006890; doi:10.1107/S1600536810021525)
Supplement: Supplementary file 2 [file e-66-0m795-Isup2.hkl]

#
# h,k,l, Fc-squared, Fo-squared, sigma(Fo-squared) and status flag
#
data_I
_shelx_title ' a9489_0m in P2(1)/c'
_shelx_refln_list_code          4
_shelx_F_calc_maximum      370.90
_exptl_crystal_F_000      1384.00
_reflns_d_resolution_high  0.8400
 
loop_
 _symmetry_equiv_pos_as_xyz
 'x, y, z'
 '-x, y+1/2, -z+1/2'
 '-x, -y, -z'
 'x, -y-1/2, z-1/2'
 
_cell_length_a    17.7782
_cell_length_b    10.0843
_cell_length_c    18.9139
_cell_angle_alpha  90.000
_cell_angle_beta  116.316
_cell_angle_gamma  90.000
 
_shelx_F_squared_multiplier     1.000
 
loop_
 _refln_index_h
 _refln_index_k
 _refln_index_l
 _refln_F_squared_calc
 _refln_F_squared_meas
 _refln_F_squared_sigma
 _refln_observed_status
   2   0   0    26274.33    27403.34    607.65 o
   3   0   0    25893.28    26724.67    440.45 o
   4   0   0     2318.48     1913.89    127.73 o
   5   0   0     8072.49     8607.04    214.17 o
   6   0   0    20550.75    20030.53    351.73 o
   7   0   0       42.90       23.20     51.62 o
   8   0   0    19337.69    18313.10    347.29 o
   9   0   0    18034.72    18588.51    360.75 o
  10   0   0     2087.65     2544.15    178.97 o
  11   0   0     4808.20     4339.23    165.14 o
  12   0   0      159.30      358.26    112.56 o
  13   0   0      270.62      163.62    138.17 o
  14   0   0     2083.27     1606.62    191.78 o
  15   0   0     1205.68     1357.36    255.54 o
  16   0   0     2362.06     2168.95    229.53 o
  17   0   0     2785.93     2310.98    248.89 o
  18   0   0       63.31      -83.47    174.97 o
   1   1   0     8906.30     9048.72    142.39 o
   2   1   0     6230.47     6649.49    166.50 o
   3   1   0        7.99       35.38     27.11 o
   4   1   0    28265.77    28161.74    348.20 o
   5   1   0     2944.63     2852.74     66.07 o
   6   1   0     7242.07     7218.15    141.25 o
   7   1   0     2572.26     2570.71     76.61 o
   8   1   0     2092.93     2209.31     68.92 o
   9   1   0     3743.38     3908.56     97.21 o
  10   1   0     1295.27     1408.04     77.41 o
  11   1   0      237.25      228.52     58.71 o
  12   1   0      205.30      267.46     87.53 o
  13   1   0       93.99      434.56    107.60 o
  14   1   0      476.05      213.29     97.67 o
  15   1   0     2007.71     1850.48    185.18 o
  16   1   0      268.51      228.59    106.10 o
  17   1   0      165.24       58.16    114.24 o
  18   1   0      296.50      308.40    158.85 o
   0   2   0     7231.61     7350.34     97.29 o
   1   2   0    17613.47    17799.88    165.28 o
   2   2   0    16420.04    17232.80    192.02 o
   3   2   0        6.68      -42.31     42.31 o
   4   2   0     4575.72     4444.63     83.09 o
   5   2   0       34.22       44.62     30.80 o
   6   2   0     2794.11     2457.04     70.32 o
   7   2   0      569.91      843.30     55.50 o
   8   2   0    13757.51    13783.46    214.57 o
   9   2   0      541.37      323.74     42.93 o
  10   2   0     5835.09     5039.05    116.14 o
  11   2   0     3646.31     4214.34    121.28 o
  12   2   0      491.79      192.88     84.49 o
  13   2   0      135.08       17.54     88.45 o
  14   2   0     4706.48     4941.04    207.63 o
  15   2   0     1107.00      748.82    124.43 o
  16   2   0     2052.84     1817.44    183.91 o
  17   2   0     2808.29     3239.26    226.67 o
  18   2   0        2.58      -57.50    109.63 o
   1   3   0    14909.71    15445.42    156.15 o
   2   3   0     5747.90     5608.21     82.00 o
   3   3   0     3846.47     3593.35     78.15 o
   4   3   0     5781.79     6247.41    112.53 o
   5   3   0     3958.67     3309.87     91.70 o
   6   3   0      786.25      543.57     50.47 o
   7   3   0     9318.32    10604.67    201.89 o
   8   3   0     1669.34     1584.63     76.32 o
   9   3   0     1736.21     1878.27     62.34 o
  10   3   0     2372.50     2203.86     84.22 o
  11   3   0      853.43      981.65     70.55 o
  12   3   0     2286.30     2494.65    157.67 o
  13   3   0     1137.19     1110.39    126.75 o
  14   3   0        1.44      -23.39     91.30 o
  15   3   0      510.90      578.26    158.34 o
  16   3   0     1601.28     1527.87    217.90 o
  17   3   0       49.04       98.29    114.39 o
  18   3   0     1017.53     1536.95    237.06 o
   0   4   0     9501.38     9174.19    168.92 o
   1   4   0      191.10      192.84     21.22 o
   2   4   0    15087.09    15722.39    174.39 o
   3   4   0       42.37       92.45     25.28 o
   4   4   0      221.46      513.11     33.60 o
   5   4   0       66.62        1.29     44.61 o
   6   4   0     8825.24    11721.36    591.44 o
   7   4   0     1775.07     1913.90     97.59 o
   8   4   0      918.01      835.66     60.25 o
   9   4   0      237.23      266.50     44.75 o
  10   4   0     2448.11     2656.93     96.35 o
  11   4   0      596.76      461.82     86.66 o
  12   4   0        4.56       -2.19     77.41 o
  13   4   0      212.19      195.72     88.23 o
  14   4   0      965.89      892.45    137.16 o
  15   4   0      190.76      214.29    125.47 o
  16   4   0      351.48      492.03    166.40 o
  17   4   0      381.17      483.83    166.44 o
   1   5   0    13161.82    12303.32    146.71 o
   2   5   0    17191.80    17278.73    206.80 o
   3   5   0     1328.62     1289.99     52.16 o
   4   5   0    10459.23    10608.27    153.65 o
   5   5   0    10112.81    10329.12    150.78 o
   6   5   0     2050.19     2264.16     69.57 o
   7   5   0     6765.54     6782.28    176.69 o
   8   5   0     3041.26     2820.65     87.72 o
   9   5   0     3861.75     3720.27    119.32 o
  10   5   0     3875.53     4384.69    161.10 o
  11   5   0       19.73       26.86     76.58 o
  12   5   0     2146.74     1977.78    130.16 o
  13   5   0     1884.01     2193.55    165.27 o
  14   5   0       37.58      165.80    123.77 o
  15   5   0     2643.13     2641.70    316.44 o
  16   5   0      705.45      898.36    193.37 o
  17   5   0      112.72       79.46    149.79 o
   0   6   0      834.33      852.66     79.20 o
   1   6   0      521.83      603.68     51.29 o
   2   6   0      865.75      869.97     46.51 o
   3   6   0        0.29      -30.90     30.90 o
   4   6   0        0.10      -12.12     37.89 o
   5   6   0      265.82      201.33     45.32 o
   6   6   0      376.48      324.55     52.78 o
   7   6   0     3200.65     3256.37    101.16 o
   8   6   0       14.36       28.13     72.59 o
   9   6   0      167.04       29.59     92.43 o
  10   6   0        2.04       38.48     93.79 o
  11   6   0      864.45     1037.42    152.73 o
  12   6   0       28.93       56.06    106.76 o
  13   6   0      173.61      265.00    116.06 o
  14   6   0      310.14      398.34    159.19 o
  15   6   0      177.34      171.69    147.72 o
  16   6   0      110.09      398.08    169.08 o
   1   7   0     7505.41     7150.81    142.66 o
   2   7   0     2131.62     2289.18     89.92 o
   3   7   0      505.77      607.17     55.08 o
   4   7   0     4382.16     4058.02    206.24 o
   5   7   0      423.86      421.01     92.09 o
   6   7   0     2340.24     2533.53    135.89 o
   7   7   0     4217.82     4209.65    187.52 o
   8   7   0       88.96       73.73     95.65 o
   9   7   0     4661.91     5000.98    219.72 o
  10   7   0     3040.53     3299.12    187.21 o
  11   7   0      168.32      168.90    108.75 o
  12   7   0     2778.34     3473.49    224.48 o
  13   7   0     1184.93      982.76    252.12 o
  14   7   0      115.79      169.30    152.09 o
  15   7   0     2096.71     2458.59    534.03 o
   0   8   0     8643.91     8887.26    295.54 o
   1   8   0     3648.98     3450.51    147.30 o
   2   8   0     1018.31      849.57    109.99 o
   3   8   0     9645.89     9411.02    245.96 o
   4   8   0       53.87       82.53     90.86 o
   5   8   0     5803.68     5937.31    202.55 o
   6   8   0     2129.42     2425.92    157.55 o
   7   8   0       27.71      123.90    120.10 o
   8   8   0     1032.90     1115.81    139.96 o
   9   8   0     1249.61     1356.56    152.36 o
  10   8   0      487.63      618.68    130.52 o
  11   8   0      668.92      860.93    180.38 o
  12   8   0      943.70      982.11    180.37 o
  13   8   0      124.79      145.56    145.99 o
  14   8   0      400.29      368.21    182.26 o
   1   9   0     3858.30     4056.08    187.88 o
   2   9   0     1459.00     1457.00    152.01 o
   3   9   0       83.20       31.31    104.43 o
   4   9   0     1840.24     2369.29    160.00 o
   5   9   0     2555.31     2417.44    184.20 o
   6   9   0       49.44      148.72    126.51 o
   7   9   0     1178.95     1414.33    181.26 o
   8   9   0      821.63     1088.45    182.26 o
   9   9   0      225.65      252.16    160.54 o
  10   9   0      949.34     1149.82    200.32 o
  11   9   0       66.24      105.99    150.76 o
  12   9   0      239.47      169.78    156.47 o
   0  10   0     1051.04     1292.49    220.86 o
   1  10   0      283.02      344.36    126.64 o
   2  10   0     1252.11     1344.96    158.82 o
   3  10   0     5513.88     5460.36    332.23 o
   4  10   0       25.89      104.06    150.73 o
   5  10   0     5314.78     4669.76    409.94 o
   6  10   0     2541.20     2519.48    226.33 o
   7  10   0      305.40      407.29    176.03 o
   8  10   0     1096.41     1177.52    245.09 o
   9  10   0      439.31     1017.85    207.13 o
  10  10   0      265.87      605.29    187.42 o
   1  11   0      228.51      326.59    190.55 o
   2  11   0      129.44      138.43    156.12 o
   3  11   0        1.23        6.83    234.80 o
   4  11   0      881.26      882.48    258.11 o
   5  11   0      169.97       20.76    215.26 o
   6  11   0      638.11      340.76    228.40 o
   7  11   0        6.29     -157.14    194.07 o
   0  12   0      147.25      147.93    285.03 o
 -19   1   1        5.94     -120.57    120.57 o
 -18   1   1     2510.41     2481.53    232.30 o
 -17   1   1      874.26      611.10    125.77 o
 -16   1   1     2031.49     2153.78    160.75 o
 -15   1   1     2449.69     2559.99    163.23 o
 -14   1   1     1271.42     1007.96    123.18 o
 -13   1   1     1503.64     1263.10    135.92 o
 -12   1   1      932.78     1069.34     99.53 o
 -11   1   1      432.88      331.20     53.92 o
 -10   1   1     7890.46     7714.67    147.92 o
  -9   1   1     6432.97     5904.44    121.66 o
  -8   1   1      466.77      424.65     43.27 o
  -7   1   1     6204.94     6243.42    104.91 o
  -6   1   1      706.08      631.25     44.17 o
  -5   1   1      352.26      225.60     26.29 o
  -4   1   1     3110.53     3429.81     80.44 o
  -3   1   1     1731.67     1794.18     44.21 o
  -2   1   1    20779.04    21531.58    243.24 o
  -1   1   1   109823.50   109774.91   1794.91 o
   0   1   1        0.73       -8.48      8.48 o
   1   1   1    39370.00    40535.60    470.11 o
   2   1   1     5284.59     5786.14     86.09 o
   3   1   1     4557.38     4070.57     90.73 o
   4   1   1        6.61      -30.00     32.61 o
   5   1   1     9495.53     9704.06    176.51 o
   6   1   1       28.30       17.68     39.99 o
   7   1   1    14661.18    14113.09    259.69 o
   8   1   1     5083.54     4799.14    124.30 o
   9   1   1     3735.17     4223.42    138.61 o
  10   1   1     4781.36     4530.00    110.96 o
  11   1   1        1.39      -45.24     58.08 o
  12   1   1      107.68       37.34     83.18 o
  13   1   1     2307.58     2268.02    163.96 o
  14   1   1       47.58      -71.58     84.33 o
  15   1   1     4556.69     4811.86    207.02 o
  16   1   1     1909.87     2040.05    161.77 o
  17   1   1      108.56      334.50    150.03 o
  18   1   1      550.83      556.00    199.40 o
 -19   2   1      403.14      809.23    195.81 o
 -18   2   1        5.66      -77.79    108.48 o
 -17   2   1     1593.49     1584.54    157.29 o
 -16   2   1     2608.50     2705.96    232.63 o
 -15   2   1      101.86      -39.62     91.73 o
 -14   2   1      694.99      640.57    117.73 o
 -13   2   1      516.48      569.61    109.42 o
 -12   2   1      439.69      388.93     96.03 o
 -11   2   1      709.09      819.96     66.55 o
 -10   2   1     1386.67     1337.10     96.35 o
  -9   2   1      364.27      460.47     44.55 o
  -8   2   1      404.59      346.98     39.89 o
  -7   2   1     3047.42     2979.36     74.78 o
  -6   2   1       90.36      207.78     29.57 o
  -5   2   1       48.86       19.50     21.31 o
  -4   2   1      248.60      227.29     27.10 o
  -3   2   1    11312.56    12070.56    134.94 o
  -2   2   1      322.60      251.97     27.66 o
  -1   2   1     1193.77     1145.59     37.08 o
   0   2   1      657.80      724.87     28.85 o
   1   2   1    21657.58    21306.49    227.27 o
   2   2   1     4061.42     4561.08     82.64 o
   3   2   1     1980.40     1867.58     65.23 o
   4   2   1     1055.21      909.40     47.84 o
   5   2   1    12889.73    13266.21    169.74 o
   6   2   1        6.14       -1.86     33.31 o
   7   2   1      463.68      576.86     56.12 o
   8   2   1     6789.39     6412.22    150.71 o
   9   2   1     2010.40     2300.03    120.54 o
  10   2   1      260.39      310.18     59.32 o
  11   2   1     1688.29     1553.04     86.19 o
  12   2   1      510.79      555.90    101.72 o
  13   2   1     1230.71     1454.71    155.65 o
  14   2   1     1118.75      944.25    142.91 o
  15   2   1      268.08      255.32    211.14 o
  16   2   1      512.25      658.10    134.74 o
  17   2   1     1118.80      901.39    154.56 o
  18   2   1      198.31      282.62    151.22 o
 -18   3   1     1467.13     1385.83    233.05 o
 -17   3   1      707.54      631.14    176.07 o
 -16   3   1     2076.38     1971.90    166.49 o
 -15   3   1     2239.38     2218.04    165.44 o
 -14   3   1        3.23       49.02     85.44 o
 -13   3   1     1108.44     1507.81    127.77 o
 -12   3   1     2319.32     1908.85    127.87 o
 -11   3   1     3468.07     3757.33    126.96 o
 -10   3   1      263.91      312.61     46.65 o
  -9   3   1     8208.30     8192.39    139.27 o
  -8   3   1      731.77      883.48     48.86 o
  -7   3   1     9376.02     8892.54    132.84 o
  -6   3   1      988.16     1112.68     48.83 o
  -5   3   1      765.73      818.96     36.61 o
  -4   3   1    11242.63    11885.76    141.86 o
  -3   3   1      487.60      408.12     29.77 o
  -2   3   1        0.66       -2.86     15.25 o
  -1   3   1     3657.93     3613.73     53.45 o
   0   3   1     2830.37     2878.91     46.39 o
   1   3   1    13987.42    14031.83    161.65 o
   2   3   1        1.08       10.42     26.09 o
   3   3   1     5962.39     6160.39     96.01 o
   4   3   1      185.73      181.20     34.36 o
   5   3   1      436.29      331.06     42.38 o
   6   3   1     2334.78     2523.96     86.89 o
   7   3   1     6117.39     5939.34    119.23 o
   8   3   1        8.35       -0.45     48.33 o
   9   3   1     4209.60     4292.39    136.78 o
  10   3   1     1476.08     1584.08    104.00 o
  11   3   1       23.77        3.53     53.22 o
  12   3   1      826.70      812.66    100.36 o
  13   3   1     3207.75     3301.67    167.40 o
  14   3   1        3.26       21.89     89.71 o
  15   3   1     1795.53     1862.75    175.93 o
  16   3   1     1464.34     1755.84    211.86 o
  17   3   1       16.27      138.44    138.11 o
 -18   4   1        1.70      -27.90    159.45 o
 -17   4   1     1364.46     1502.27    233.67 o
 -16   4   1      974.45     1532.27    224.02 o
 -15   4   1      595.23      798.66    160.69 o
 -14   4   1     2059.12     1833.72    139.23 o
 -13   4   1      432.54      426.90     98.68 o
 -12   4   1     2790.62     2749.34    141.12 o
 -11   4   1     2803.19     2719.55    139.71 o
 -10   4   1        2.09      -57.44     57.44 o
  -9   4   1     3512.35     3816.60    101.91 o
  -8   4   1    10443.79    10116.77    216.48 o
  -7   4   1      764.11      637.62     47.34 o
  -6   4   1    18993.95    20246.18    312.82 o
  -5   4   1    10468.36     9796.94    140.69 o
  -4   4   1      136.75       98.36     28.59 o
  -3   4   1    22949.95    22989.76    253.29 o
  -2   4   1    12866.18    12203.99    134.88 o
  -1   4   1     4759.54     4845.14     67.66 o
   0   4   1    24808.78    23413.82    230.43 o
   1   4   1    21069.10    22041.27    241.92 o
   2   4   1     7508.14     8335.51    121.31 o
   3   4   1    17725.44    17936.46    221.80 o
   4   4   1     3979.80     3865.74     95.52 o
   5   4   1     1758.06     1554.06     66.89 o
   6   4   1    10203.75    10089.21    167.34 o
   7   4   1     1774.36     1704.34     75.22 o
   8   4   1      684.27      668.34     65.32 o
   9   4   1     2718.40     2694.73    115.25 o
  10   4   1      646.63      764.85     99.45 o
  11   4   1     2575.66     2762.95     99.07 o
  12   4   1     1275.26      949.55    101.09 o
  13   4   1       26.90       63.78     99.03 o
  14   4   1      303.57      449.48    104.68 o
  15   4   1      496.21      409.29    143.79 o
  16   4   1      153.31      310.61    171.40 o
  17   4   1     1085.69     1070.76    201.08 o
 -17   5   1       11.96      174.73    163.63 o
 -16   5   1      398.47      383.69    164.24 o
 -15   5   1        1.91     -117.65    117.65 o
 -14   5   1      255.54      404.51    125.62 o
 -13   5   1       53.49      192.12    107.96 o
 -12   5   1      263.75      215.12    104.69 o
 -11   5   1       42.60       76.56     78.09 o
 -10   5   1        1.72      -41.29     71.51 o
  -9   5   1        8.20       89.34     48.19 o
  -8   5   1     1920.40     1977.55     98.24 o
  -7   5   1      547.59      400.69     49.06 o
  -6   5   1     1067.58     1027.94     69.55 o
  -5   5   1      656.88      833.49     46.84 o
  -4   5   1      658.30      804.71     48.29 o
  -3   5   1     2424.78     2559.10     63.18 o
  -2   5   1      692.17      685.77     44.11 o
  -1   5   1     4150.13     3997.28     81.42 o
   0   5   1       24.60       -4.22     27.01 o
   1   5   1      136.97       51.06     24.26 o
   2   5   1     1175.29     1148.49     56.29 o
   3   5   1        4.93      -34.68     34.68 o
   4   5   1       12.05      -23.30     41.51 o
   5   5   1     7852.83     8001.37    238.08 o
   6   5   1     3133.37     3023.56    105.81 o
   7   5   1      594.08      541.36     77.86 o
   8   5   1      518.05      441.63     85.63 o
   9   5   1       36.87       32.04     78.50 o
  10   5   1       95.84      100.72     63.67 o
  11   5   1       70.54       53.55     75.13 o
  12   5   1       42.08      102.44     74.00 o
  13   5   1        0.54      153.08     88.30 o
  14   5   1      150.11      133.71    114.07 o
  15   5   1        2.02     -105.86    122.00 o
  16   5   1        9.43       60.16    131.70 o
 -16   6   1     2234.14     2242.78    270.63 o
 -15   6   1        3.00       43.95    152.89 o
 -14   6   1     2798.52     2853.64    200.90 o
 -13   6   1     1039.86     1163.42    202.50 o
 -12   6   1      656.91      502.63    122.28 o
 -11   6   1     4382.98     4600.00    220.18 o
 -10   6   1     4535.46     4075.21    218.44 o
  -9   6   1      502.19      365.12    106.15 o
  -8   6   1     1386.26     1688.08    176.74 o
  -7   6   1      272.37      226.25     52.18 o
  -6   6   1     1303.98     1095.84     64.75 o
  -5   6   1     1781.15     1908.45     73.02 o
  -4   6   1       32.74      -31.22     31.22 o
  -3   6   1      978.91      955.31     56.02 o
  -2   6   1      956.63      883.25     53.26 o
  -1   6   1       90.28      166.41     44.27 o
   0   6   1     9269.35     9412.60    141.27 o
   1   6   1     2866.62     2773.77     69.50 o
   2   6   1      819.94      669.63     41.88 o
   3   6   1     7000.99     7534.54    125.68 o
   4   6   1        0.45       33.74     31.85 o
   5   6   1     5706.43     5563.88    112.69 o
   6   6   1     3506.49     3335.86     87.26 o
   7   6   1        0.00       74.83     71.13 o
   8   6   1     4640.46     4528.70    182.76 o
   9   6   1     2931.96     2964.62    127.60 o
  10   6   1      548.10      619.86    101.59 o
  11   6   1     2094.09     2571.87    168.28 o
  12   6   1     1025.22     1458.70    246.99 o
  13   6   1     1366.22     1525.33    162.01 o
  14   6   1     4196.48     3772.56    302.92 o
  15   6   1      835.77      951.68    353.94 o
 -15   7   1      189.75      427.11    409.57 o
 -14   7   1       37.74      214.29    142.60 o
 -13   7   1      802.96     1129.68    188.35 o
 -12   7   1      707.78      898.50    164.45 o
 -11   7   1      313.17      278.82    118.08 o
 -10   7   1     1233.80     1232.64    144.88 o
  -9   7   1       74.94      -38.20     91.18 o
  -8   7   1       72.31       88.60    102.85 o
  -7   7   1      892.99      918.32    109.09 o
  -6   7   1     2227.53     2252.84    132.51 o
  -5   7   1      100.20      294.24     88.80 o
  -4   7   1     3310.05     3118.10    132.65 o
  -3   7   1      102.28       73.82     53.42 o
  -2   7   1     1815.93     1593.09     78.81 o
  -1   7   1     2389.26     2469.93     86.68 o
   0   7   1     1137.29     1001.57     62.57 o
   1   7   1     1047.28      937.59     66.24 o
   2   7   1     3696.73     3761.34    101.27 o
   3   7   1       72.43       50.21     54.75 o
   4   7   1     4423.99     4213.15    135.22 o
   5   7   1       67.98       58.01     53.37 o
   6   7   1      932.98      855.49    105.39 o
   7   7   1     1384.75     1102.48    154.03 o
   8   7   1      418.70      595.37    119.69 o
   9   7   1       29.11      107.80    106.41 o
  10   7   1     1431.17     1711.04    191.56 o
  11   7   1      393.31      552.99    127.02 o
  12   7   1      271.89      429.52    114.78 o
  13   7   1      139.69       15.82    139.51 o
  14   7   1       17.04      156.49    144.33 o
 -14   8   1      539.76      676.93    180.29 o
 -13   8   1      279.75      242.24    150.43 o
 -12   8   1        2.84       80.09    147.03 o
 -11   8   1     2363.55     2943.45    205.09 o
 -10   8   1      385.28      582.27    135.43 o
  -9   8   1      194.92      388.82    124.78 o
  -8   8   1      871.92      841.18    137.55 o
  -7   8   1      213.45      362.10    109.22 o
  -6   8   1     1090.36     1230.65    128.36 o
  -5   8   1      726.59      602.47    105.78 o
  -4   8   1      144.53       58.66     87.64 o
  -3   8   1       32.29      179.99     89.58 o
  -2   8   1     1558.99     1772.95    119.10 o
  -1   8   1      299.28      300.76     90.09 o
   0   8   1     2717.83     2936.77    167.61 o
   1   8   1      413.23      598.96    115.58 o
   2   8   1      247.17      364.11    112.57 o
   3   8   1     1190.47     1077.94    186.05 o
   4   8   1     1389.64     1398.44    143.31 o
   5   8   1      256.56      335.70    133.70 o
   6   8   1     1791.38     1820.17    176.95 o
   7   8   1       90.25      189.12    106.22 o
   8   8   1      404.61      224.77    107.69 o
   9   8   1      518.17      735.62    126.70 o
  10   8   1      197.18      394.72    120.04 o
  11   8   1     1385.05     1256.53    186.86 o
  12   8   1      267.26      262.87    139.84 o
  13   8   1      163.89      274.02    164.08 o
 -12   9   1      875.74     1112.95    213.78 o
 -11   9   1      479.61      650.38    185.64 o
 -10   9   1      736.48      918.55    194.60 o
  -9   9   1       18.14      274.83    131.53 o
  -8   9   1      114.06      110.61    122.01 o
  -7   9   1     1696.06     1724.42    177.25 o
  -6   9   1     1034.12     1056.68    152.37 o
  -5   9   1      507.30      622.16    121.12 o
  -4   9   1     5929.31     5984.42    230.25 o
  -3   9   1      256.62      439.96    108.66 o
  -2   9   1     1716.06     1933.79    146.20 o
  -1   9   1     1338.25     1113.13    126.97 o
   0   9   1      459.25      836.88    130.58 o
   1   9   1      254.75      518.05    115.97 o
   2   9   1     7410.03     7052.60    244.70 o
   3   9   1       10.24       60.02    101.20 o
   4   9   1     3802.07     4210.50    269.91 o
   5   9   1     1612.47     1770.12    165.80 o
   6   9   1      137.99      163.84    113.59 o
   7   9   1     1206.77     1447.63    159.23 o
   8   9   1      642.99      862.54    142.32 o
   9   9   1       30.39      190.48    198.20 o
  10   9   1     1385.77     1550.41    330.25 o
  11   9   1      113.20       29.99    143.17 o
  12   9   1     1088.87     1247.13    202.33 o
 -10  10   1       84.44      125.51    212.43 o
  -9  10   1      425.50      161.43    173.29 o
  -8  10   1      165.24      185.66    207.34 o
  -7  10   1      349.86      310.16    166.78 o
  -6  10   1      777.00     1048.89    234.59 o
  -5  10   1       43.85      283.34    160.98 o
  -4  10   1        1.57      151.62    155.64 o
  -3  10   1      936.71     1027.33    196.14 o
  -2  10   1       22.34      253.21    126.22 o
  -1  10   1      671.32      761.54    143.82 o
   0  10   1      960.35     1040.53    151.29 o
   1  10   1        2.95      318.29    128.60 o
   2  10   1       13.46      212.80    144.07 o
   3  10   1      184.06      275.95    148.39 o
   4  10   1      651.78      563.69    197.35 o
   5  10   1      404.79      618.87    147.86 o
   6  10   1      385.79      499.19    184.47 o
   7  10   1      616.54      779.73    193.63 o
   8  10   1        0.99      236.72    351.39 o
   9  10   1       74.43     -194.24    228.61 o
  10  10   1        4.89      -95.16    175.72 o
  -7  11   1     1018.32     1289.08    283.07 o
  -6  11   1     2307.10     2314.27    328.49 o
  -5  11   1      551.91      530.05    355.95 o
  -4  11   1     1981.13     2366.92    247.54 o
  -3  11   1       36.18      -16.01    155.38 o
  -2  11   1      255.89      454.71    208.89 o
  -1  11   1       10.47      284.40    191.12 o
   0  11   1        5.91      257.20    155.65 o
   1  11   1      662.36      890.66    181.25 o
   2  11   1      604.46      861.86    299.17 o
   3  11   1       80.69      205.17    211.39 o
   4  11   1     3300.87     2700.73    336.37 o
   5  11   1      402.38      175.32    222.54 o
   6  11   1      808.07      292.10    615.43 o
   7  11   1      443.38      425.88    331.37 o
 -19   0   2     1083.52      933.77    205.62 o
 -18   0   2      339.47      165.64    284.06 o
 -17   0   2     1974.88     2298.77    592.40 o
 -16   0   2     2561.60     1761.01    263.41 o
 -15   0   2     1286.97     1166.07    184.57 o
 -14   0   2     1783.61     1936.32    206.43 o
 -13   0   2      564.43      542.53    219.55 o
 -12   0   2     1393.60     1534.93    114.42 o
 -11   0   2    26391.87    24157.89    466.83 o
 -10   0   2    11471.42    12633.55    283.15 o
  -9   0   2     6196.03     6921.54    186.42 o
  -8   0   2    29684.30    25520.30    393.70 o
  -7   0   2     5242.92     5783.99    132.05 o
  -6   0   2    31245.73    32795.26    481.44 o
  -5   0   2    63432.34    62034.02    776.18 o
  -4   0   2     3372.81     3149.74     82.15 o
   0   0   2    65624.12    67483.55   1438.68 o
   1   0   2    17676.00    18725.31    418.74 o
   2   0   2    17635.52    18480.21    428.62 o
   3   0   2   137568.48   143270.20   2541.62 o
   4   0   2    78190.77    78694.10   1694.91 o
   5   0   2     5772.35     5982.30    434.00 o
   6   0   2    32982.50    32782.89    791.21 o
   7   0   2      205.60      235.42    122.24 o
   8   0   2     6323.27     6091.16    217.78 o
   9   0   2     4668.75     5090.15    201.26 o
  10   0   2       22.73       89.24     78.89 o
  11   0   2       54.71      -43.83     85.05 o
  12   0   2     1457.29     1542.10    184.08 o
  13   0   2       37.23     -120.48    252.79 o
  14   0   2     8150.45     8399.26    363.32 o
  15   0   2      749.47      607.29    221.23 o
  16   0   2      328.96      103.97    180.31 o
  17   0   2      176.79      218.93    198.29 o
  18   0   2      355.88      213.58    205.41 o
 -19   1   2       54.96     -114.56    114.56 o
 -18   1   2      523.74      387.54    175.58 o
 -17   1   2     1453.79     1379.92    148.43 o
 -16   1   2        0.55       -2.16     99.56 o
 -15   1   2      650.19      660.96    112.08 o
 -14   1   2      382.37      480.64    106.97 o
 -13   1   2      122.67       90.02     80.58 o
 -12   1   2     2196.68     2243.44     93.22 o
 -11   1   2      470.96      499.06     56.01 o
 -10   1   2      423.15      506.50     51.74 o
  -9   1   2     3508.70     3061.34     81.12 o
  -8   1   2      869.36     1132.39     56.18 o
  -7   1   2      280.41      329.08     33.55 o
  -6   1   2     5300.61     5110.75    107.28 o
  -5   1   2      611.20      664.35     29.55 o
  -4   1   2     3076.12     3495.62     61.07 o
  -3   1   2     7915.18     8410.73    107.95 o
  -2   1   2     1401.99     1344.83     51.07 o
  -1   1   2    14188.95    14523.82    172.77 o
   0   1   2     7463.60     7620.43    152.69 o
   1   1   2        0.54        2.63     25.96 o
   2   1   2     3406.14     3310.23     88.28 o
   3   1   2     4552.61     5125.01    106.42 o
   4   1   2     3046.48     3387.84     97.23 o
   5   1   2      433.21      604.97     45.88 o
   6   1   2     1881.76     2062.79     71.33 o
   7   1   2     6930.78     7812.24    155.77 o
   8   1   2     1242.24     1064.93     73.51 o
   9   1   2      960.74      681.72    102.30 o
  10   1   2     2242.00     2037.07     89.71 o
  11   1   2       61.36       40.31     79.86 o
  12   1   2     1820.52     1428.46    124.11 o
  13   1   2      991.42     1077.66    149.08 o
  14   1   2       26.02      -64.75     85.40 o
  15   1   2      702.07      642.29    167.28 o
  16   1   2      327.26      171.14    115.57 o
  17   1   2      155.12      165.25    140.86 o
 -19   2   2     1899.48     1567.87    246.32 o
 -18   2   2      441.53      473.80    172.53 o
 -17   2   2     2557.44     2063.17    167.98 o
 -16   2   2     2580.59     2728.48    214.75 o
 -15   2   2       39.87      -50.61     91.75 o
 -14   2   2     2650.27     2894.26    172.72 o
 -13   2   2     1596.35     1546.41    143.90 o
 -12   2   2      508.41      456.36     74.70 o
 -11   2   2     4596.85     4783.59    111.86 o
 -10   2   2     8710.31     8381.54    165.11 o
  -9   2   2        3.52       24.25     35.95 o
  -8   2   2     8119.69     7784.05    139.63 o
  -7   2   2      301.03      543.92    114.33 o
  -6   2   2      192.90      206.56     29.47 o
  -5   2   2     3682.95     3883.86     88.19 o
  -4   2   2     5629.86     5298.79     94.01 o
  -3   2   2     1876.90     1654.57     67.43 o
  -2   2   2       32.30       26.71     26.02 o
  -1   2   2    11382.91    11484.28    141.10 o
   0   2   2    20206.42    19148.75    197.67 o
   1   2   2     4582.96     4395.84     74.07 o
   2   2   2    10129.51    10341.09    166.24 o
   3   2   2     8140.42     7636.56    107.95 o
   4   2   2     2547.78     2352.98     70.76 o
   5   2   2     1435.37     1344.45     63.17 o
   6   2   2    11608.11    11533.49    202.06 o
   7   2   2      587.81      739.80     84.33 o
   8   2   2     8820.29     8472.34    182.23 o
   9   2   2     1940.47     1933.04     89.76 o
  10   2   2        1.84      -57.15     62.70 o
  11   2   2     1417.94     1393.28    115.01 o
  12   2   2     2721.66     2977.22    239.14 o
  13   2   2      403.55      359.96     97.82 o
  14   2   2     4733.96     4989.30    205.65 o
  15   2   2      889.28      731.22    122.45 o
  16   2   2      356.36      316.30    245.21 o
  17   2   2      879.98      619.47    171.94 o
 -19   3   2       10.15      -70.29    132.39 o
 -18   3   2     1607.82     1498.16    236.28 o
 -17   3   2     1100.85     1264.46    315.17 o
 -16   3   2      731.31      784.79    145.67 o
 -15   3   2     1688.02     1385.25    220.58 o
 -14   3   2      626.10      696.90    109.83 o
 -13   3   2     2821.21     2813.79    165.62 o
 -12   3   2     1370.47     1477.31    119.35 o
 -11   3   2      179.07      271.72     57.21 o
 -10   3   2     2124.07     2066.49     90.87 o
  -9   3   2     4879.51     4781.08    114.84 o
  -8   3   2      147.11      132.13     44.16 o
  -7   3   2     4906.12     4528.62     92.00 o
  -6   3   2     1539.70     1587.55     50.93 o
  -5   3   2      305.35      329.97     29.59 o
  -4   3   2    11315.43    11063.66    134.60 o
  -3   3   2     1272.55     1509.29     48.68 o
  -2   3   2     7566.78     7976.09     96.88 o
  -1   3   2    19751.17    19835.44    214.27 o
   0   3   2    10668.14    10660.43    131.94 o
   1   3   2     7092.09     6759.88    100.45 o
   2   3   2    19812.83    20414.74    288.17 o
   3   3   2        1.70       38.96     28.52 o
   4   3   2     7021.40     7420.69    152.02 o
   5   3   2     4832.99     4337.53    112.90 o
   6   3   2      783.18      949.54     56.55 o
   7   3   2     7013.01     6800.23    160.99 o
   8   3   2     1879.98     2059.24    125.03 o
   9   3   2        2.26       -7.00     59.65 o
  10   3   2     2514.79     2423.48    138.07 o
  11   3   2     2147.94     2496.78    156.61 o
  12   3   2      226.08      281.67    110.37 o
  13   3   2      238.24       94.72     83.08 o
  14   3   2       89.32      147.28     92.14 o
  15   3   2      462.14      315.18    109.80 o
  16   3   2     1137.39     1299.43    172.67 o
  17   3   2        0.94      118.90    131.84 o
 -18   4   2       92.71      263.11    164.93 o
 -17   4   2      883.86      834.74    331.29 o
 -16   4   2      435.11      336.95    156.97 o
 -15   4   2      182.57      148.67    165.03 o
 -14   4   2      213.75       60.73    101.30 o
 -13   4   2      104.45      108.18     81.57 o
 -12   4   2      456.46      402.71     92.83 o
 -11   4   2     1546.06     1646.55    115.51 o
 -10   4   2     3465.71     3295.34    103.17 o
  -9   4   2      695.14      516.10     55.43 o
  -8   4   2     3073.83     3665.03    104.70 o
  -7   4   2        4.18      -19.48     42.28 o
  -6   4   2     2115.45     2001.82     65.64 o
  -5   4   2     1031.37     1058.71     50.37 o
  -4   4   2      355.22      351.75     46.48 o
  -3   4   2     6451.48     7372.58    101.49 o
  -2   4   2     6677.82     6214.25     82.61 o
  -1   4   2      353.09      308.76     27.27 o
   0   4   2     5482.37     5523.73     89.52 o
   1   4   2        7.87      -26.64     26.64 o
   2   4   2     1129.68     1164.33     46.85 o
   3   4   2       19.93       11.53     37.63 o
   4   4   2     4671.15     5060.20    136.97 o
   5   4   2      453.11      428.44     55.23 o
   6   4   2     5804.93     5505.54    124.15 o
   7   4   2      392.54      401.70     56.33 o
   8   4   2     2904.40     3042.91    122.72 o
   9   4   2      114.55       64.33     66.99 o
  10   4   2        6.50      -10.12     74.07 o
  11   4   2       23.03      -48.37     77.57 o
  12   4   2      768.49      861.74     88.46 o
  13   4   2      234.38      274.56     88.52 o
  14   4   2     1168.49     1359.96    145.34 o
  15   4   2      154.25      118.29    111.65 o
  16   4   2      524.15      647.55    165.69 o
 -17   5   2     1268.21      877.51    211.14 o
 -16   5   2      259.53      337.48    172.01 o
 -15   5   2     4054.60     4357.11    244.70 o
 -14   5   2        9.39      -41.58    105.13 o
 -13   5   2     3035.81     3141.06    240.67 o
 -12   5   2     3799.52     3964.60    193.56 o
 -11   5   2      344.52      366.88    109.27 o
 -10   5   2     3817.64     3771.30    150.29 o
  -9   5   2     6660.06     6686.21    201.27 o
  -8   5   2      344.37      461.31     69.51 o
  -7   5   2     8785.77     8589.57    156.74 o
  -6   5   2     6744.11     6443.27    124.78 o
  -5   5   2     2026.11     2002.56     61.51 o
  -4   5   2    16705.21    16207.89    191.98 o
  -3   5   2     4710.41     4035.99    100.48 o
  -2   5   2     6841.12     6803.13    104.32 o
  -1   5   2    21707.81    21658.76    231.32 o
   0   5   2     7318.26     7946.42    115.40 o
   1   5   2    16503.81    17775.10    251.78 o
   2   5   2    18102.85    16692.88    238.20 o
   3   5   2        1.84       -7.31     38.45 o
   4   5   2    13211.75    12948.36    203.99 o
   5   5   2     4784.04     4598.24    122.46 o
   6   5   2      588.21      494.79     65.44 o
   7   5   2     3408.71     3509.62    132.92 o
   8   5   2     4292.41     4272.04    167.21 o
   9   5   2     1478.89     1300.45    209.28 o
  10   5   2     3085.24     3125.84    167.69 o
  11   5   2      650.57      589.47    103.13 o
  12   5   2     1619.74     1589.47    108.34 o
  13   5   2     1873.63     2526.28    143.52 o
  14   5   2        6.39       77.53    156.10 o
  15   5   2     1615.38     1794.80    216.08 o
  16   5   2     1078.90     1444.60    208.33 o
 -17   6   2       78.47      150.55    163.66 o
 -16   6   2      261.31      191.27    166.30 o
 -15   6   2      463.48      560.82    181.80 o
 -14   6   2      792.68      640.21    144.34 o
 -13   6   2      754.28      620.61    137.16 o
 -12   6   2       45.58        5.79    101.41 o
 -11   6   2      918.90      860.88    129.77 o
 -10   6   2      713.49      779.91    136.63 o
  -9   6   2      353.66      593.64    126.91 o
  -8   6   2      128.56       78.11     84.05 o
  -7   6   2     1342.34     1452.99    114.94 o
  -6   6   2      123.71       43.41     51.65 o
  -5   6   2     1557.35     1572.76     62.29 o
  -4   6   2       87.61       75.46     38.70 o
  -3   6   2      380.19      312.93     43.86 o
  -2   6   2     1102.71     1141.55     54.88 o
  -1   6   2        0.02       53.15     43.72 o
   0   6   2      141.77      167.70     31.33 o
   1   6   2       68.20       24.33     33.27 o
   2   6   2      600.73      580.17     62.89 o
   3   6   2      441.60      388.27     59.10 o
   4   6   2      727.85      872.80     77.53 o
   5   6   2     2610.76     2751.48    124.52 o
   6   6   2       30.14      -13.32    101.96 o
   7   6   2     1354.79     1122.03    109.73 o
   8   6   2      175.78      186.11     81.77 o
   9   6   2     1046.87      955.13    113.19 o
  10   6   2      608.14      288.00    242.57 o
  11   6   2     1032.25     1550.60    110.85 o
  12   6   2       50.48      248.20    160.34 o
  13   6   2      732.65      800.30    173.54 o
  14   6   2      148.77      250.32    143.91 o
  15   6   2      113.12      653.45    336.86 o
 -16   7   2      329.43      282.76    208.53 o
 -15   7   2     1676.97     1715.62    222.35 o
 -14   7   2      615.25      678.48    172.77 o
 -13   7   2      977.87      753.98    148.22 o
 -12   7   2     4759.70     4871.78    327.64 o
 -11   7   2     2094.52     1790.82    170.12 o
 -10   7   2      809.52      825.56    127.37 o
  -9   7   2     2311.95     2301.51    161.14 o
  -8   7   2      628.45      736.55    111.39 o
  -7   7   2     2162.21     2205.64    135.88 o
  -6   7   2     2727.08     2754.06    256.51 o
  -5   7   2        3.59       -2.42     85.22 o
  -4   7   2      935.13      942.96     82.77 o
  -3   7   2     2006.65     2073.48     85.20 o
  -2   7   2     1051.92     1089.60     66.10 o
  -1   7   2     5149.06     4902.46    112.35 o
   0   7   2       25.54       28.60     34.23 o
   1   7   2     3757.30     3476.58    102.80 o
   2   7   2     2769.92     3010.94    106.20 o
   3   7   2      153.74      249.95     81.79 o
   4   7   2     5929.62     5374.63    175.18 o
   5   7   2     4056.66     4434.96    159.93 o
   6   7   2       71.58       95.73     84.88 o
   7   7   2     4711.45     4414.43    153.33 o
   8   7   2      473.81      658.62     84.77 o
   9   7   2      324.93      280.13    131.06 o
  10   7   2     3187.52     3742.42    238.25 o
  11   7   2      167.95      364.93     98.87 o
  12   7   2     1639.93     1390.86    200.23 o
  13   7   2     3422.59     3731.57    290.48 o
  14   7   2      411.33      658.36    173.23 o
 -14   8   2      997.81      937.20    190.43 o
 -13   8   2      439.08      620.78    177.50 o
 -12   8   2     1990.17     2640.20    275.09 o
 -11   8   2     2346.96     2509.93    197.48 o
 -10   8   2       73.33       75.82    117.13 o
  -9   8   2      908.11     1118.14    154.16 o
  -8   8   2     1549.55     1705.35    150.94 o
  -7   8   2      301.07      147.55     94.89 o
  -6   8   2     2294.75     2131.62    139.43 o
  -5   8   2     5404.31     5294.93    217.06 o
  -4   8   2       33.29      -71.48     97.32 o
  -3   8   2     6957.85     6740.74    196.56 o
  -2   8   2     2518.08     2340.30    128.28 o
  -1   8   2      860.56      844.22     98.03 o
   0   8   2     1588.95     1610.28    155.09 o
   1   8   2     8971.53     8616.52    241.36 o
   2   8   2        0.24      -70.92    103.61 o
   3   8   2     9421.04     9178.53    238.23 o
   4   8   2     1293.43      994.25    158.14 o
   5   8   2      354.20      308.07    127.32 o
   6   8   2     2581.31     2360.55    154.57 o
   7   8   2     1200.16     1196.40    234.45 o
   8   8   2       85.72      149.84    206.02 o
   9   8   2     1850.11     2093.85    151.00 o
  10   8   2      617.96      552.89    113.14 o
  11   8   2      353.21      327.31    142.42 o
  12   8   2      101.89       68.24    332.63 o
  13   8   2       19.81        5.26    135.35 o
 -13   9   2       45.40      278.28    181.43 o
 -12   9   2      840.76      767.46    187.66 o
 -11   9   2       88.34      184.23    232.13 o
 -10   9   2     1399.95     1796.06    189.15 o
  -9   9   2      823.73      847.39    160.94 o
  -8   9   2      576.56      699.37    229.83 o
  -7   9   2     2811.49     3175.22    216.41 o
  -6   9   2     1747.65     1706.13    203.59 o
  -5   9   2      139.70      128.10     98.97 o
  -4   9   2     3297.82     3275.77    180.88 o
  -3   9   2      649.60      595.88    121.88 o
  -2   9   2      952.40      594.29    208.79 o
  -1   9   2     4745.13     4917.77    234.18 o
   0   9   2      160.45      269.71    161.17 o
   1   9   2     2190.98     2470.40    194.64 o
   2   9   2     2805.61     2270.59    231.77 o
   3   9   2      911.83      839.89    199.96 o
   4   9   2     1047.94     1090.84    195.81 o
   5   9   2     2054.41     1717.73    388.94 o
   6   9   2      320.71      488.89    168.95 o
   7   9   2       11.90       66.18    107.39 o
   8   9   2      220.19      322.74    168.91 o
   9   9   2      211.27      223.81    147.21 o
  10   9   2      321.02      327.97    150.99 o
  11   9   2      123.52      461.60    159.19 o
 -11  10   2     1851.63     2018.29    309.08 o
 -10  10   2      533.54      854.91    322.53 o
  -9  10   2        3.02     -118.30    184.77 o
  -8  10   2     2690.42     2267.39    308.91 o
  -7  10   2     1533.60     1719.62    281.25 o
  -6  10   2     2047.80     1900.65    446.48 o
  -5  10   2     5326.10     5267.40    365.74 o
  -4  10   2       50.56      408.42    136.42 o
  -3  10   2     2034.78     1896.99    175.27 o
  -2  10   2     1137.16     1242.65    154.83 o
  -1  10   2       80.82      324.52    121.81 o
   0  10   2     2760.67     2674.57    293.42 o
   1  10   2     2507.02     2597.42    212.86 o
   2  10   2      822.93      936.78    222.06 o
   3  10   2     5712.76     5334.49    326.30 o
   4  10   2       52.81      193.05    131.44 o
   5  10   2     2358.60     2775.48    263.07 o
   6  10   2     1226.91     1446.59    220.80 o
   7  10   2       10.07      -59.71    155.95 o
   8  10   2     1745.16     2074.85    241.52 o
   9  10   2     2748.85     2902.72    268.45 o
  -8  11   2        7.38       25.94    212.27 o
  -7  11   2      133.51        5.43    210.25 o
  -6  11   2      313.41       77.83    207.74 o
  -5  11   2      339.69      527.41    308.46 o
  -4  11   2      278.09      432.48    179.26 o
  -3  11   2      241.28      250.08    226.38 o
  -2  11   2       33.23      511.02    166.91 o
  -1  11   2      331.02      477.49    302.69 o
   0  11   2      134.69      359.89    157.12 o
   1  11   2      117.41       79.86    199.56 o
   2  11   2      246.23      277.99    215.44 o
   3  11   2       80.71      121.51    301.29 o
   4  11   2      443.69      323.35    227.08 o
   5  11   2        6.02      -45.83    199.19 o
   6  11   2        4.71     -151.04    197.18 o
 -19   1   3        3.48     -145.15    260.26 o
 -18   1   3     2207.96     2152.22    173.55 o
 -17   1   3     1071.18      892.03    133.20 o
 -16   1   3      320.22      255.98    112.36 o
 -15   1   3     1569.31     1834.33    148.92 o
 -14   1   3       19.64       11.80     85.28 o
 -13   1   3     1517.33     1675.88     99.77 o
 -12   1   3    10682.62    11416.47    209.63 o
 -11   1   3      304.75      305.13     45.61 o
 -10   1   3     9454.70     8588.33    174.98 o
  -9   1   3     1917.40     1964.30     72.93 o
  -8   1   3       29.02       26.07     26.19 o
  -7   1   3     6821.01     6489.90     90.47 o
  -6   1   3      534.87      447.65     41.72 o
  -5   1   3      401.94      414.47     26.06 o
  -4   1   3     5469.68     5487.93     95.85 o
  -3   1   3     4506.49     4459.27     57.94 o
  -2   1   3       32.46        9.76     11.71 o
  -1   1   3     1126.25     1182.10     36.39 o
   0   1   3      486.48      436.73     30.69 o
   1   1   3      450.16      203.90     86.65 o
   2   1   3    68297.39    67003.90   1461.21 o
   3   1   3    23045.11    24022.68    517.93 o
   4   1   3    14556.88    14809.70    309.37 o
   5   1   3    33098.69    32738.25    548.57 o
   6   1   3      352.43      383.26     46.22 o
   7   1   3     4609.10     4379.61    112.21 o
   8   1   3     1005.22      883.66     63.46 o
   9   1   3       47.12       46.64     60.06 o
  10   1   3      937.87     1028.43    155.13 o
  11   1   3     1908.87     2174.22    118.21 o
  12   1   3      455.76      424.27     99.90 o
  13   1   3     8280.37     7759.55    246.13 o
  14   1   3        1.35       38.71     91.59 o
  15   1   3     1745.24     1508.59    141.76 o
  16   1   3      322.42      243.34    140.92 o
  17   1   3        2.69      180.95    138.77 o
 -19   2   3     1031.54     1044.44    224.35 o
 -18   2   3      400.58      191.23    137.92 o
 -17   2   3      437.30      419.86    147.55 o
 -16   2   3      554.55      506.59    183.64 o
 -15   2   3      130.95      191.13     91.19 o
 -14   2   3     1332.44     1279.02    124.26 o
 -13   2   3      865.52      928.03    104.39 o
 -12   2   3       29.93       58.25     51.44 o
 -11   2   3      405.56      318.45     54.01 o
 -10   2   3      641.23      655.26     56.99 o
  -9   2   3     1082.13     1031.63     55.20 o
  -8   2   3       54.84       42.67     32.06 o
  -7   2   3       46.69      114.49     39.30 o
  -6   2   3      242.63      137.38     21.87 o
  -5   2   3     4067.66     3929.53     73.06 o
  -4   2   3       16.18       95.85     23.28 o
  -3   2   3    13180.67    13188.01    142.37 o
  -2   2   3        6.92       10.04     34.76 o
  -1   2   3     3570.04     3601.49     74.39 o
   0   2   3     1007.54     1114.77     39.80 o
   1   2   3     1498.06     1708.81     43.33 o
   2   2   3      588.23      674.89     35.25 o
   3   2   3     2445.89     2291.61     77.70 o
   4   2   3      718.93      591.96     43.18 o
   5   2   3     3435.17     3312.90     91.57 o
   6   2   3    12054.39    11788.69    202.98 o
   7   2   3     1010.64     1161.91     69.79 o
   8   2   3     3008.53     2954.03    106.54 o
   9   2   3     3353.38     3626.54    133.41 o
  10   2   3      156.08       90.85     80.45 o
  11   2   3     2116.35     2150.42    148.76 o
  12   2   3     1545.28     1591.23    106.98 o
  13   2   3      345.21      265.26     92.91 o
  14   2   3     1852.94     1826.20    148.70 o
  15   2   3      917.18      977.09    141.08 o
  16   2   3       58.47      226.15    131.97 o
  17   2   3      648.82      526.38    163.89 o
 -19   3   3       55.55       63.11    151.95 o
 -18   3   3     1449.97     1986.77    292.08 o
 -17   3   3     1386.53     1592.83    360.94 o
 -16   3   3      224.58      204.71    131.65 o
 -15   3   3     1476.33     1168.42    137.99 o
 -14   3   3     1401.94     1840.02    138.74 o
 -13   3   3      148.33      186.26     96.29 o
 -12   3   3     2684.29     2216.01    127.76 o
 -11   3   3     3861.46     4238.58    117.82 o
 -10   3   3      514.21      743.69     67.13 o
  -9   3   3     9730.82     9162.00    171.48 o
  -8   3   3      318.71      207.64     47.18 o
  -7   3   3      139.56       83.07     33.48 o
  -6   3   3     5494.18     5368.15     97.29 o
  -5   3   3     1535.19     1861.31     64.16 o
  -4   3   3     1308.42     1459.88     44.82 o
  -3   3   3       20.07       -3.13     18.25 o
  -2   3   3     3568.91     3269.81     55.33 o
  -1   3   3     7669.85     7653.39    116.46 o
   0   3   3       17.24       24.70     30.06 o
   1   3   3     1484.22     1326.22     45.69 o
   2   3   3     1822.24     1668.42     51.04 o
   3   3   3      568.62      709.74     47.09 o
   4   3   3     9888.33    10419.86    158.43 o
   5   3   3     5408.01     5022.91    138.78 o
   6   3   3     5500.52     5336.79    151.31 o
   7   3   3     7653.30     7640.46    159.64 o
   8   3   3       11.30      -17.01     56.66 o
   9   3   3      178.65      191.92     84.10 o
  10   3   3      571.69      839.05    100.44 o
  11   3   3     2833.33     2856.92    266.03 o
  12   3   3      507.17      461.65    106.03 o
  13   3   3     2761.25     3469.92    153.04 o
  14   3   3      252.58      180.48     93.58 o
  15   3   3     1295.64     1273.68    152.46 o
  16   3   3      721.29      858.21    171.21 o
 -18   4   3      142.54      111.20    150.48 o
 -17   4   3     1090.54      999.19    261.31 o
 -16   4   3     1544.07     1803.82    186.83 o
 -15   4   3       40.27       58.26    122.52 o
 -14   4   3     2977.96     3113.76    207.62 o
 -13   4   3     2844.91     2439.37    151.32 o
 -12   4   3     1556.33     1188.21    111.77 o
 -11   4   3     7997.43     8522.40    210.47 o
 -10   4   3     5880.20     4932.87    134.48 o
  -9   4   3     4466.34     3940.42    108.01 o
  -8   4   3     8857.48     8794.28    155.94 o
  -7   4   3     3683.96     3500.13     86.09 o
  -6   4   3     5077.75     4855.69    106.79 o
  -5   4   3    17808.78    16756.57    200.42 o
  -4   4   3     2069.16     2072.33     57.85 o
  -3   4   3    17574.18    17859.54    207.18 o
  -2   4   3    28272.24    28231.39    271.49 o
  -1   4   3     2992.12     2883.77     65.45 o
   0   4   3    13627.51    13324.05    167.19 o
   1   4   3    26526.59    27101.48    290.87 o
   2   4   3       29.52       37.14     35.89 o
   3   4   3     5438.79     4760.83    109.37 o
   4   4   3    10682.32    10535.78    200.93 o
   5   4   3      723.44      795.82     60.62 o
   6   4   3     6465.96     6094.36    164.90 o
   7   4   3     1611.15     1605.46     84.54 o
   8   4   3     1801.85     1743.20    122.92 o
   9   4   3     2082.54     2299.73    189.56 o
  10   4   3     2894.85     2991.63    149.56 o
  11   4   3      336.93      357.91     99.97 o
  12   4   3       45.85      -34.39     84.21 o
  13   4   3       33.06      -39.62     85.33 o
  14   4   3     1163.74     1305.96    119.29 o
  15   4   3      677.63      506.45    122.91 o
  16   4   3       84.54       58.51    106.23 o
 -18   5   3       98.77      110.22    164.45 o
 -17   5   3      169.09      269.34    168.61 o
 -16   5   3      631.06      532.54    166.77 o
 -15   5   3      245.40       82.56    127.28 o
 -14   5   3     1106.82      845.48    152.83 o
 -13   5   3        5.34        0.04    104.75 o
 -12   5   3      116.40       83.20    103.37 o
 -11   5   3       96.88       39.77    105.46 o
 -10   5   3      326.24      312.82    101.56 o
  -9   5   3       44.63       46.01     62.65 o
  -8   5   3      984.54      997.93     64.15 o
  -7   5   3      235.67      210.20     38.17 o
  -6   5   3     1168.92     1155.95     64.38 o
  -5   5   3      608.53      712.09     49.56 o
  -4   5   3      672.47      509.18     43.22 o
  -3   5   3     1734.03     1960.58     55.80 o
  -2   5   3      595.33      727.70     36.02 o
  -1   5   3      468.66      345.32     28.23 o
   0   5   3      714.15      786.24     50.33 o
   1   5   3      389.50      247.16     44.02 o
   2   5   3        1.33        0.02     37.85 o
   3   5   3     1907.86     1996.00     77.94 o
   4   5   3      770.01      767.52     77.51 o
   5   5   3     2637.67     2977.79    154.29 o
   6   5   3      200.82      162.77     59.41 o
   7   5   3      117.25      314.17    110.87 o
   8   5   3       60.42       36.14     72.62 o
   9   5   3     1954.17     2094.53    131.09 o
  10   5   3      701.12      831.82    107.42 o
  11   5   3      240.65       27.67     88.02 o
  12   5   3       50.80       56.06     86.72 o
  13   5   3      101.89      -35.75    106.16 o
  14   5   3       13.31      -43.00    113.03 o
  15   5   3      190.92      274.05    207.49 o
 -17   6   3      514.47      516.98    328.17 o
 -16   6   3     2291.02     2568.69    252.11 o
 -15   6   3        3.64       30.33    125.80 o
 -14   6   3     1710.05     1978.33    192.68 o
 -13   6   3     1541.05     1540.16    171.35 o
 -12   6   3      191.25      -29.76    100.79 o
 -11   6   3     1551.70     1497.58    146.67 o
 -10   6   3     3231.04     3516.92    184.73 o
  -9   6   3       88.73       60.60    101.62 o
  -8   6   3     2440.85     2420.09    127.15 o
  -7   6   3     1154.73     1222.04     69.66 o
  -6   6   3      152.83       93.10     39.11 o
  -5   6   3     1893.21     1733.95     78.06 o
  -4   6   3        2.80      -31.67     38.12 o
  -3   6   3     2162.61     2028.28     70.60 o
  -2   6   3     3918.36     3654.11     77.13 o
  -1   6   3       93.07       45.85     29.71 o
   0   6   3     2998.47     2968.97     83.72 o
   1   6   3      514.31      324.06     53.67 o
   2   6   3      719.16      664.29     61.03 o
   3   6   3     9657.55     9635.08    203.20 o
   4   6   3     4049.96     3977.80    133.27 o
   5   6   3      668.45      754.52    113.62 o
   6   6   3     6353.04     6324.55    290.77 o
   7   6   3     1247.42     1261.72    110.83 o
   8   6   3     2898.21     2873.42    149.27 o
   9   6   3     4626.96     4415.19    191.26 o
  10   6   3        0.24       42.44    106.39 o
  11   6   3     2600.09     2653.26    222.98 o
  12   6   3     2539.60     2621.56    372.88 o
  13   6   3       13.43      268.85    122.95 o
  14   6   3     2783.20     2833.82    240.10 o
 -16   7   3      276.11      381.95    166.26 o
 -15   7   3      753.04      794.68    185.90 o
 -14   7   3      374.49      261.76    149.90 o
 -13   7   3     1058.81      828.81    157.59 o
 -12   7   3     2507.94     2569.77    270.94 o
 -11   7   3      648.96      558.69    135.73 o
 -10   7   3      274.45      350.16    125.25 o
  -9   7   3      171.67      124.31    107.20 o
  -8   7   3      247.30      201.95    109.23 o
  -7   7   3      244.51      206.91     90.95 o
  -6   7   3     3252.60     3332.84    142.06 o
  -5   7   3     1381.90     1425.87    101.45 o
  -4   7   3     3283.61     3074.43    125.36 o
  -3   7   3      581.84      649.05     60.60 o
  -2   7   3      416.27      387.74     51.56 o
  -1   7   3     1462.06     1443.32     62.28 o
   0   7   3     1659.09     1798.94     95.60 o
   1   7   3      686.52      678.68     94.16 o
   2   7   3     5617.88     5738.07    135.07 o
   3   7   3      166.45      100.76    100.02 o
   4   7   3     1563.48     1524.84    161.33 o
   5   7   3     1079.02     1085.34    143.93 o
   6   7   3       74.08      151.89    114.60 o
   7   7   3      482.91      212.82    166.88 o
   8   7   3     1095.83     1282.76    165.05 o
   9   7   3      219.16      289.34    122.99 o
  10   7   3     1261.47     1423.49    169.60 o
  11   7   3        1.72      194.38    178.53 o
  12   7   3      302.21      425.86    148.18 o
  13   7   3       12.38       -1.32    120.91 o
 -15   8   3        1.29       20.75    212.20 o
 -14   8   3      281.95      793.26    184.88 o
 -13   8   3      494.71      464.12    169.78 o
 -12   8   3       75.27      239.12    169.70 o
 -11   8   3     1280.39     1433.67    177.11 o
 -10   8   3       50.45      122.85    126.20 o
  -9   8   3       19.19      148.94    107.86 o
  -8   8   3     1712.69     1623.69    132.64 o
  -7   8   3     1386.34     1637.54    201.08 o
  -6   8   3      217.80      228.41     95.81 o
  -5   8   3      859.19      865.55    110.60 o
  -4   8   3      293.02      200.01     91.88 o
  -3   8   3      255.72      307.30     92.04 o
  -2   8   3      576.00      621.19     96.57 o
  -1   8   3      722.63      591.07     98.69 o
   0   8   3     1050.25      940.38    100.90 o
   1   8   3      394.24      374.14     93.60 o
   2   8   3       57.66      182.42     78.70 o
   3   8   3     2498.75     2202.24    134.46 o
   4   8   3     3123.04     3080.94    155.66 o
   5   8   3       80.99      166.29     74.53 o
   6   8   3      614.94      732.32     88.07 o
   7   8   3       33.85       68.66     70.32 o
   8   8   3      589.98      377.53     96.59 o
   9   8   3     1519.84     1765.99    190.03 o
  10   8   3       65.34      113.33    130.30 o
  11   8   3      732.32      512.00    156.30 o
  12   8   3     1379.56     1612.64    319.19 o
 -13   9   3     1796.32     1968.52    248.98 o
 -12   9   3      976.11      896.29    198.45 o
 -11   9   3       25.87       51.38    155.52 o
 -10   9   3      538.32      446.58    151.30 o
  -9   9   3     1087.02     1311.28    175.77 o
  -8   9   3       15.09      115.24    150.43 o
  -7   9   3     2109.01     2365.45    185.56 o
  -6   9   3     1026.09     1134.43    156.73 o
  -5   9   3      130.65       66.48    110.53 o
  -4   9   3     3300.49     2865.29    168.00 o
  -3   9   3      928.81     1046.18    164.31 o
  -2   9   3       48.58        7.00    100.09 o
  -1   9   3     1050.80     1095.42    129.29 o
   0   9   3     4255.78     3974.15    186.82 o
   1   9   3      330.29      215.92    145.03 o
   2   9   3     5738.81     5744.36    239.97 o
   3   9   3       31.66      -24.04     94.93 o
   4   9   3      621.12      677.33    124.09 o
   5   9   3     1227.66     1295.39    258.97 o
   6   9   3      120.35      107.44    105.77 o
   7   9   3      991.07      848.51    176.32 o
   8   9   3     2622.81     2394.71    227.02 o
   9   9   3      179.95       98.16    180.86 o
  10   9   3     2287.26     2184.71    219.26 o
  11   9   3      118.69      384.91    373.70 o
 -11  10   3      120.94     -116.17    255.39 o
 -10  10   3       46.85      -82.52    194.60 o
  -9  10   3      413.71       28.77    329.58 o
  -8  10   3      676.45      911.22    194.35 o
  -7  10   3       78.21      459.65    269.97 o
  -6  10   3       60.52      -59.54    179.04 o
  -5  10   3      869.26      966.83    170.30 o
  -4  10   3       84.96      327.14    131.28 o
  -3  10   3      579.78      803.15    252.70 o
  -2  10   3      336.97      525.14    174.96 o
  -1  10   3       63.50       80.64    184.71 o
   0  10   3      758.81      679.52    219.36 o
   1  10   3      511.95      872.48    196.52 o
   2  10   3       26.85      -81.77    156.72 o
   3  10   3      961.23      699.28    194.28 o
   4  10   3      366.46      391.99    181.21 o
   5  10   3      508.30      658.89    196.15 o
   6  10   3       20.20      -84.47    151.65 o
   7  10   3       16.96      -15.11    181.65 o
   8  10   3      221.91      465.26    291.18 o
  -8  11   3      648.86      552.27    246.06 o
  -7  11   3      951.55      975.87    271.37 o
  -6  11   3     1821.78     2147.42    310.77 o
  -5  11   3      122.90      509.51    308.05 o
  -4  11   3      680.47     1127.00    303.48 o
  -3  11   3       94.86      220.53    265.53 o
  -2  11   3      193.64      514.07    198.88 o
  -1  11   3     2205.91     2589.77    475.63 o
   0  11   3      270.79      141.41    192.28 o
   1  11   3     1908.03     1947.89    294.49 o
   2  11   3     1810.37     1489.07    281.80 o
   3  11   3       69.84      268.84    210.71 o
   4  11   3     1904.03     1991.40    295.08 o
   5  11   3      273.74      387.63    219.61 o
 -20   0   4       53.62       39.21    194.57 o
 -19   0   4     2478.89     2846.39    427.17 o
 -18   0   4      964.89      662.76    181.85 o
 -17   0   4     1025.27      960.08    265.05 o
 -16   0   4     2429.18     2140.78    310.05 o
 -15   0   4       27.07       13.30    116.62 o
 -14   0   4     3875.49     3865.41    224.72 o
 -13   0   4    20054.31    18881.88    411.40 o
 -12   0   4      734.39      731.24     92.23 o
 -11   0   4    28508.82    27809.46    523.64 o
 -10   0   4    11102.07    11416.42    227.20 o
  -9   0   4     3147.40     2583.11    189.27 o
  -8   0   4    23613.02    22466.88    363.12 o
  -7   0   4    26096.52    26390.43    399.69 o
  -6   0   4     6940.74     6670.48    126.95 o
  -5   0   4    58769.60    58577.71    863.37 o
  -4   0   4    25358.28    24594.73    327.64 o
  -3   0   4    10231.38    10674.34    151.16 o
  -2   0   4    67708.30    68163.20   1042.57 o
  -1   0   4     1293.28     1550.99     77.20 o
   0   0   4     8456.45     8901.78    241.84 o
   1   0   4     1683.77     1731.51    192.42 o
   2   0   4      137.84       72.18    122.46 o
   3   0   4    39922.60    43140.04   1149.76 o
   4   0   4    47142.64    49772.98   1758.05 o
   5   0   4        5.99       -2.43     68.66 o
   6   0   4     2386.50     2051.72    119.35 o
   7   0   4     5416.96     5687.26    200.68 o
   8   0   4      483.97      655.68    126.79 o
   9   0   4     1188.31     1186.59    200.81 o
  10   0   4     2658.97     2334.37    159.57 o
  11   0   4      432.95      671.93    148.29 o
  12   0   4     7051.56     7174.48    315.87 o
  13   0   4       48.86     -139.39    139.39 o
  14   0   4     2570.19     2000.88    287.85 o
  15   0   4        3.57      218.04    192.79 o
  16   0   4        2.10       81.69    182.10 o
  17   0   4      575.40      764.47    255.91 o
 -20   1   4      701.52      865.47    297.35 o
 -19   1   4      151.62       69.36    236.13 o
 -18   1   4      169.70       21.35    120.40 o
 -17   1   4      677.13      354.53    111.31 o
 -16   1   4       26.37       81.58    228.64 o
 -15   1   4     1205.21     1481.77    128.50 o
 -14   1   4     2086.04     1679.27    120.29 o
 -13   1   4       30.86      147.36     79.07 o
 -12   1   4     2261.17     2935.96    101.75 o
 -11   1   4     3441.10     2783.64     86.17 o
 -10   1   4       83.87      184.43     34.98 o
  -9   1   4     2770.57     3076.96     73.56 o
  -8   1   4       17.57       25.53     24.38 o
  -7   1   4      170.87      258.89     27.67 o
  -6   1   4      261.96      284.61     25.31 o
  -5   1   4     1407.51     1319.31     36.89 o
  -4   1   4     1544.69     1340.75     34.55 o
  -3   1   4    11445.94    11833.09    130.02 o
  -2   1   4    11475.33    12610.64    142.92 o
  -1   1   4    22958.67    23446.58    270.31 o
   0   1   4      687.17      850.23     86.87 o
   1   1   4     6725.27     6755.01    197.34 o
   2   1   4       13.33      -34.96     72.90 o
   3   1   4       94.58      146.18     57.62 o
   4   1   4     5783.02     5760.96    140.17 o
   5   1   4     1243.58     1392.96     79.82 o
   6   1   4      784.62     1032.97     81.19 o
   7   1   4     3849.20     3834.94    115.27 o
   8   1   4       53.89       95.52     55.88 o
   9   1   4      779.48      631.33     85.60 o
  10   1   4     1353.62     1861.48    115.80 o
  11   1   4      621.28      527.00    119.17 o
  12   1   4       15.90      -57.84     80.49 o
  13   1   4     2122.57     2395.13    230.83 o
  14   1   4      800.38      569.58    125.42 o
  15   1   4       47.73      192.08    130.64 o
  16   1   4      188.82      392.19    144.93 o
 -20   2   4        0.15      107.19    156.44 o
 -19   2   4     1748.19     1788.28    212.36 o
 -18   2   4      729.02      671.94    225.45 o
 -17   2   4       96.92      121.92    129.99 o
 -16   2   4     1632.12     1496.43    135.67 o
 -15   2   4     1013.48      949.23    117.48 o
 -14   2   4      247.76      309.97     98.19 o
 -13   2   4     2667.66     2558.81    134.76 o
 -12   2   4      830.96      926.03     80.94 o
 -11   2   4     6035.67     6248.32    176.81 o
 -10   2   4     4176.54     3659.10    123.72 o
  -9   2   4      367.86      355.65     47.13 o
  -8   2   4     2014.49     1770.94     72.18 o
  -7   2   4      824.11      879.62     48.86 o
  -6   2   4     8020.52     8266.98    106.46 o
  -5   2   4     5113.83     4388.13     67.15 o
  -4   2   4       21.72       81.86     29.33 o
  -3   2   4    15588.67    15714.17    183.66 o
  -2   2   4    13177.11    13195.90    137.20 o
  -1   2   4      378.18      494.46     40.43 o
   0   2   4      152.49      158.20     26.31 o
   1   2   4     8837.16     8733.78    159.08 o
   2   2   4     1339.41     1526.48     70.79 o
   3   2   4    26147.64    26363.78    412.16 o
   4   2   4    17980.33    18260.86    273.75 o
   5   2   4     2941.11     2936.32     83.49 o
   6   2   4    14712.65    14130.17    292.96 o
   7   2   4       25.03      -45.77     45.77 o
   8   2   4     2026.71     1972.46     97.44 o
   9   2   4     2390.64     2469.18    113.36 o
  10   2   4     1959.31     2004.76    136.52 o
  11   2   4      659.30      800.93    113.06 o
  12   2   4     4858.48     4349.11    199.80 o
  13   2   4       72.53       49.06     79.50 o
  14   2   4     3146.32     2897.97    200.96 o
  15   2   4      968.84      995.62    171.68 o
  16   2   4      112.75       84.71    215.07 o
 -19   3   4       83.25        3.25    209.72 o
 -18   3   4      791.59      692.91    255.49 o
 -17   3   4      175.97      267.47    142.54 o
 -16   3   4       48.37     -125.45    143.83 o
 -15   3   4     1208.04      782.34    143.09 o
 -14   3   4     2583.66     2721.33    158.55 o
 -13   3   4     1272.09     1386.20    123.78 o
 -12   3   4     5326.05     4710.10    182.91 o
 -11   3   4     2560.92     3004.38    111.61 o
 -10   3   4     2192.11     2747.19    101.11 o
  -9   3   4     5361.89     4576.76    114.70 o
  -8   3   4      328.09      184.69     45.84 o
  -7   3   4     5028.70     5633.77     96.03 o
  -6   3   4     1968.58     1310.94     51.46 o
  -5   3   4       19.20       11.75     18.12 o
  -4   3   4    10579.05    11121.39    127.45 o
  -3   3   4    13174.14    12726.51    132.40 o
  -2   3   4       31.09       26.37     22.89 o
  -1   3   4     9024.19     8860.78    118.30 o
   0   3   4     8363.36     8192.51    111.29 o
   1   3   4      360.73      337.24     32.06 o
   2   3   4     5378.09     5656.40     88.08 o
   3   3   4     7391.64     6979.29    139.96 o
   4   3   4     1042.09      948.54     47.12 o
   5   3   4    16174.20    16105.81    240.70 o
   6   3   4      431.75      539.91     55.53 o
   7   3   4     3832.29     3761.72    110.27 o
   8   3   4     2348.23     2390.62     98.60 o
   9   3   4      389.50      155.65     88.82 o
  10   3   4      885.76      629.67    141.13 o
  11   3   4      421.56      612.92    104.84 o
  12   3   4      818.38     1020.39    133.63 o
  13   3   4     1010.47      985.27    128.23 o
  14   3   4      875.32     1119.07    114.88 o
  15   3   4      156.46      173.96    128.67 o
  16   3   4      547.50      816.04    164.80 o
 -19   4   4      313.50      323.36    451.90 o
 -18   4   4       45.23      174.73    177.42 o
 -17   4   4      412.05      248.04    148.61 o
 -16   4   4       96.07      300.78    182.49 o
 -15   4   4       12.65      -37.51    144.28 o
 -14   4   4      304.66       24.43    167.84 o
 -13   4   4     1403.58     1818.28    175.69 o
 -12   4   4      804.23      619.67     92.29 o
 -11   4   4     2719.06     2365.54    110.31 o
 -10   4   4     1087.76     1288.77     75.39 o
  -9   4   4       50.12      168.50     52.84 o
  -8   4   4     1428.01     1164.10     63.02 o
  -7   4   4     1796.51     1738.46     63.36 o
  -6   4   4       76.07       49.08     23.85 o
  -5   4   4     1527.98     1436.94     59.55 o
  -4   4   4     1184.03     1415.07     64.68 o
  -3   4   4     3460.70     3555.51     64.35 o
  -2   4   4     4306.43     4284.72     80.30 o
  -1   4   4        0.85      -25.45     25.45 o
   0   4   4     6295.50     5848.08     98.83 o
   1   4   4       50.60      -15.74     32.46 o
   2   4   4      683.74      694.42     47.77 o
   3   4   4     4973.37     4873.83    102.57 o
   4   4   4     2254.82     1956.34     84.88 o
   5   4   4     3519.08     3394.39     97.00 o
   6   4   4     3057.67     3318.28    102.11 o
   7   4   4      916.48     1040.47     94.06 o
   8   4   4        3.61       92.61     67.63 o
   9   4   4      619.25      456.39     81.22 o
  10   4   4      901.44     1192.57    154.94 o
  11   4   4      469.75      415.02     96.11 o
  12   4   4     1680.44     1619.79    192.81 o
  13   4   4       55.72      -85.54     85.54 o
  14   4   4      679.38      907.55    188.25 o
  15   4   4       20.71      -42.89    207.05 o
 -18   5   4      568.26     1037.14    232.25 o
 -17   5   4     1306.00     1237.87    201.12 o
 -16   5   4      108.73      -64.92    120.58 o
 -15   5   4     2336.18     2097.15    214.30 o
 -14   5   4     1408.86     1673.98    182.33 o
 -13   5   4      427.08      308.35    117.81 o
 -12   5   4     8276.32     7600.82    269.04 o
 -11   5   4     2860.78     3121.47    180.58 o
 -10   5   4     8562.51     8587.64    218.57 o
  -9   5   4     7978.53     8423.74    183.75 o
  -8   5   4     1239.61     1009.50     64.84 o
  -7   5   4     4069.07     3658.72     87.62 o
  -6   5   4     8689.35     9111.61    153.41 o
  -5   5   4      180.05      148.31     30.09 o
  -4   5   4    16020.78    14806.75    180.22 o
  -3   5   4     9350.79     9836.83    136.80 o
  -2   5   4      170.69      220.57     26.20 o
  -1   5   4    18330.18    17491.23    244.22 o
   0   5   4     3925.44     3709.73     92.93 o
   1   5   4     1908.20     1703.45     70.68 o
   2   5   4    12083.33    11603.67    185.26 o
   3   5   4     7528.58     8007.84    156.65 o
   4   5   4     7279.27     7514.10    159.73 o
   5   5   4    12033.10    12542.20    238.84 o
   6   5   4       67.90       50.13     56.22 o
   7   5   4    11695.05    10672.70    364.58 o
   8   5   4     3718.38     4378.83    165.70 o
   9   5   4      303.74      403.95     84.32 o
  10   5   4     1821.51     2074.94    142.93 o
  11   5   4      596.35      386.37     97.04 o
  12   5   4      456.13      416.51    118.46 o
  13   5   4     2981.84     3205.97    462.70 o
  14   5   4      327.59      252.65    103.50 o
  15   5   4      963.41      887.55    226.73 o
 -17   6   4      183.13      320.54    157.37 o
 -16   6   4      617.31      849.57    180.31 o
 -15   6   4      515.65      533.46    151.78 o
 -14   6   4       31.22      -16.42    119.86 o
 -13   6   4        5.29       70.67    121.36 o
 -12   6   4        2.63       96.36    103.17 o
 -11   6   4       64.38      -14.69    106.73 o
 -10   6   4       10.83      -49.16     83.30 o
  -9   6   4     1498.53     1149.97    110.00 o
  -8   6   4       29.73       31.73     75.53 o
  -7   6   4      255.14      412.27     62.70 o
  -6   6   4     1091.25     1304.73     70.68 o
  -5   6   4      224.78      407.06     51.11 o
  -4   6   4      845.64      671.84     43.90 o
  -3   6   4     1709.07     1648.47     57.66 o
  -2   6   4      227.09      180.72     37.79 o
  -1   6   4      502.15      582.97     38.60 o
   0   6   4      792.71      834.65     67.41 o
   1   6   4       58.41       67.97     47.81 o
   2   6   4     1445.60     1674.21     84.31 o
   3   6   4     4068.84     3872.02    130.94 o
   4   6   4      269.09      288.88     69.95 o
   5   6   4      960.89      865.89     95.20 o
   6   6   4     1518.36     1701.54    115.85 o
   7   6   4      326.06      279.72     82.50 o
   8   6   4     1454.72     1582.76    122.71 o
   9   6   4     4098.76     3931.43    175.32 o
  10   6   4     1000.11      834.70    110.42 o
  11   6   4     1493.34     1628.96    213.58 o
  12   6   4        7.08       65.73    106.96 o
  13   6   4       91.42      208.52    115.30 o
  14   6   4       13.94      223.50    110.37 o
 -16   7   4       42.69       27.10    135.62 o
 -15   7   4      905.18     1277.91    216.29 o
 -14   7   4     1620.47     1403.13    183.98 o
 -13   7   4        2.52       -2.05    128.96 o
 -12   7   4     2677.68     3251.70    221.24 o
 -11   7   4     1176.57     1207.20    144.49 o
 -10   7   4      403.43      444.31    117.96 o
  -9   7   4     5259.80     5441.93    236.70 o
  -8   7   4     1472.97     1368.27    124.16 o
  -7   7   4     1362.56     1321.59    109.91 o
  -6   7   4     1542.78     1388.03    115.53 o
  -5   7   4        1.08       -1.35     72.08 o
  -4   7   4     2134.37     2258.64     97.25 o
  -3   7   4     1163.78     1143.24     63.47 o
  -2   7   4     1365.11     1277.00     78.28 o
  -1   7   4     1256.78     1290.68     72.92 o
   0   7   4       45.22      -38.09     38.09 o
   1   7   4     2571.00     2689.48    114.68 o
   2   7   4     4845.92     4976.22    206.59 o
   3   7   4      715.29      981.25    164.35 o
   4   7   4     1364.50     1418.50    205.76 o
   5   7   4     3441.16     3597.89    201.02 o
   6   7   4        0.96       -4.68    112.04 o
   7   7   4     1494.05     1711.85    166.45 o
   8   7   4     2246.43     2172.57    198.73 o
   9   7   4       43.86      233.46    128.91 o
  10   7   4     2157.06     2179.50    197.58 o
  11   7   4     2238.77     2647.78    251.90 o
  12   7   4        4.52      215.81    288.14 o
  13   7   4     1851.47     2071.52    447.37 o
 -15   8   4        1.39      263.32    156.70 o
 -14   8   4     2801.62     2399.49    258.66 o
 -13   8   4      942.23      697.04    164.76 o
 -12   8   4      687.39      662.06    156.88 o
 -11   8   4     1208.74     1178.96    174.02 o
 -10   8   4     1197.86     1107.96    165.38 o
  -9   8   4       44.91       82.30    104.01 o
  -8   8   4     4367.43     4911.59    193.49 o
  -7   8   4     1031.53      730.01    108.13 o
  -6   8   4     2070.05     1549.18    135.30 o
  -5   8   4     8611.85     9093.53    263.36 o
  -4   8   4      252.38      131.21     87.06 o
  -3   8   4      921.87      965.85    107.72 o
  -2   8   4     2812.75     2786.38    131.87 o
  -1   8   4     3727.29     3597.26    172.43 o
   0   8   4     1439.65     1445.98    110.74 o
   1   8   4     4678.18     4208.40    167.97 o
   2   8   4        0.17      -79.04     79.04 o
   3   8   4      368.11      530.26    134.48 o
   4   8   4     1330.08     1150.20    177.21 o
   5   8   4     1578.29     1672.54    211.04 o
   6   8   4      236.14       84.91    124.10 o
   7   8   4     3094.20     3166.42    224.75 o
   8   8   4      179.33      209.08    121.36 o
   9   8   4     1499.43     1671.59    281.84 o
  10   8   4       21.73      -23.53    112.15 o
  11   8   4      246.04      330.59    128.70 o
  12   8   4       38.37      426.13    324.68 o
 -13   9   4      221.76      257.75    165.81 o
 -12   9   4      771.23      403.33    217.39 o
 -11   9   4        0.63       64.68    181.85 o
 -10   9   4      758.99      803.07    252.72 o
  -9   9   4     2446.03     2388.32    292.28 o
  -8   9   4      627.38      510.95    180.29 o
  -7   9   4     1024.12     1348.01    257.80 o
  -6   9   4     5264.04     4534.16    240.86 o
  -5   9   4       76.51      -42.95     93.91 o
  -4   9   4     1333.28     1593.54    138.33 o
  -3   9   4     1820.02     1592.65    129.14 o
  -2   9   4      524.62      486.17    109.98 o
  -1   9   4     2854.96     2597.27    174.71 o
   0   9   4      813.02      715.71    136.75 o
   1   9   4       83.82       77.76     96.08 o
   2   9   4     4161.26     4317.51    219.46 o
   3   9   4      892.03      936.73    119.04 o
   4   9   4      473.32      621.26    145.72 o
   5   9   4      280.82      252.33     90.82 o
   6   9   4       32.76       59.13     84.58 o
   7   9   4      136.00      365.44    133.35 o
   8   9   4      661.98      499.72    313.06 o
   9   9   4      103.99      299.75    225.45 o
  10   9   4        1.26      -45.99    123.00 o
 -11  10   4      571.95      393.12    221.79 o
 -10  10   4     2025.02     2224.96    321.78 o
  -9  10   4      159.43      245.70    202.41 o
  -8  10   4     3829.34     3553.73    332.12 o
  -7  10   4     2230.75     2989.51    264.01 o
  -6  10   4      519.15     1158.00    206.32 o
  -5  10   4     1841.87     1762.24    224.94 o
  -4  10   4       92.09      136.07    265.30 o
  -3  10   4     1160.61     1034.88    341.04 o
  -2  10   4     3726.46     3400.00    242.21 o
  -1  10   4      238.83      298.60    210.52 o
   0  10   4     2821.85     2768.55    198.92 o
   1  10   4     3634.25     3373.12    209.27 o
   2  10   4     1057.76     1040.52    148.42 o
   3  10   4     3033.09     3136.73    268.02 o
   4  10   4      254.48      380.83    349.67 o
   5  10   4       84.95      144.35    168.74 o
   6  10   4     2476.88     2647.99    249.36 o
   7  10   4     1179.32     1455.67    205.82 o
   8  10   4     1860.13     1834.69    216.75 o
  -8  11   4        8.40     -188.10    188.10 o
  -7  11   4      347.13      418.32    363.08 o
  -6  11   4       80.80      234.06    224.74 o
  -5  11   4       24.61      -14.07    226.28 o
  -4  11   4        0.56      506.21    233.47 o
  -3  11   4      247.58      298.54    210.36 o
  -2  11   4        5.42      -82.42    193.08 o
  -1  11   4      430.45      462.59    224.34 o
   0  11   4      259.05      457.28    272.25 o
   1  11   4      109.40       20.00    191.56 o
   2  11   4       60.35      226.13    205.81 o
   3  11   4       59.35       13.88    382.76 o
   4  11   4       10.75      291.35    305.50 o
   5  11   4        2.57     -192.62    213.23 o
 -20   1   5     1478.65     1390.45    248.14 o
 -19   1   5      106.79      112.68    135.43 o
 -18   1   5      768.18      694.37    158.84 o
 -17   1   5      486.16      471.44    116.58 o
 -16   1   5      198.67      214.06    107.89 o
 -15   1   5     1648.33     1698.07    125.65 o
 -14   1   5     2548.95     2371.36    134.57 o
 -13   1   5      151.43       71.24     63.12 o
 -12   1   5    11332.77    11507.58    223.92 o
 -11   1   5      283.61      277.32     44.43 o
 -10   1   5     4724.11     4392.49     99.46 o
  -9   1   5     9141.90     8851.56    143.53 o
  -8   1   5     1462.79     1506.01     49.40 o
  -7   1   5     1942.61     1892.88     49.56 o
  -6   1   5    11432.77    11135.71    129.38 o
  -5   1   5      987.37     1006.62     30.73 o
  -4   1   5    28745.43    29268.71    288.49 o
  -3   1   5    36001.73    36827.37    370.66 o
  -2   1   5      196.62      276.37     31.95 o
  -1   1   5      510.13      418.94     42.04 o
   0   1   5      310.73      272.23     60.92 o
   1   1   5      411.80      335.70     74.09 o
   2   1   5    16047.57    16055.76    367.02 o
   3   1   5     8100.43     7831.27    269.40 o
   4   1   5     7379.04     7512.41    164.31 o
   5   1   5    23683.56    23124.39    406.82 o
   6   1   5     2700.15     2795.95    114.76 o
   7   1   5     1164.77     1163.08     93.49 o
   8   1   5     4451.08     4172.37    142.31 o
   9   1   5      122.11      193.67     74.72 o
  10   1   5     1403.65     1698.67    131.07 o
  11   1   5     3156.21     3278.41    171.13 o
  12   1   5     1376.95     1195.11    129.33 o
  13   1   5     3647.63     3777.79    185.33 o
  14   1   5       24.13      -47.71    172.35 o
  15   1   5      271.38      483.51    150.02 o
  16   1   5      853.19     1025.47    273.51 o
 -20   2   5       44.32      -38.68    147.56 o
 -19   2   5      311.25      196.39    243.97 o
 -18   2   5      160.23      207.78    137.07 o
 -17   2   5       45.43      -66.15    131.50 o
 -16   2   5      256.66       95.10    106.26 o
 -15   2   5      786.74     1076.47    120.92 o
 -14   2   5      764.59      955.49    109.22 o
 -13   2   5     2913.78     2723.22    138.34 o
 -12   2   5     1599.54     1672.35     90.26 o
 -11   2   5      254.08      246.56     52.06 o
 -10   2   5      355.54      537.02     46.04 o
  -9   2   5      997.33     1419.77     58.66 o
  -8   2   5      579.27      519.45     38.29 o
  -7   2   5     3664.51     3841.27     78.75 o
  -6   2   5      547.36      601.20     38.13 o
  -5   2   5     4459.48     4753.58     76.54 o
  -4   2   5     4499.55     4843.75     71.54 o
  -3   2   5     1376.94     1312.15     42.11 o
  -2   2   5      246.60      262.41     25.51 o
  -1   2   5       11.64       32.92     19.02 o
   0   2   5    18519.92    18686.13    281.86 o
   1   2   5      319.68      172.77     65.72 o
   2   2   5     1115.49     1053.31     66.64 o
   3   2   5     8393.25     8153.39    170.49 o
   4   2   5     3936.50     3898.63    166.25 o
   5   2   5       79.35       94.54     55.84 o
   6   2   5     3872.49     4108.08    101.97 o
   7   2   5      493.97      429.37     57.49 o
   8   2   5     3745.66     3560.19    115.07 o
   9   2   5     1983.37     2328.35    134.88 o
  10   2   5      394.39      368.46     96.44 o
  11   2   5     1211.97     1200.23    121.96 o
  12   2   5     3643.05     3559.92    183.74 o
  13   2   5      160.93      159.20     96.98 o
  14   2   5      439.67      447.78    121.13 o
  15   2   5      732.04      729.90    173.04 o
  16   2   5        3.17      266.57    134.80 o
 -19   3   5       43.09      -48.43    135.51 o
 -18   3   5      583.10      383.59    294.58 o
 -17   3   5      597.93      481.75    141.40 o
 -16   3   5      536.98      371.42    164.38 o
 -15   3   5       51.96       98.91    120.60 o
 -14   3   5     2439.45     2812.85    223.38 o
 -13   3   5      367.70      421.85    101.41 o
 -12   3   5     3585.96     3514.96    133.72 o
 -11   3   5     2090.26     1777.19     90.17 o
 -10   3   5     2199.70     1776.65    121.91 o
  -9   3   5     1197.61     1371.42     60.43 o
  -8   3   5     1000.40      666.48     47.94 o
  -7   3   5     7918.94     9549.20    144.07 o
  -6   3   5      971.26     1159.31     46.50 o
  -5   3   5      104.70       17.27     25.18 o
  -4   3   5     3163.48     2875.86     54.85 o
  -3   3   5     2235.43     2222.69     54.88 o
  -2   3   5     2482.17     2520.67     59.77 o
  -1   3   5      525.94      604.32     34.54 o
   0   3   5      425.91      500.67     33.17 o
   1   3   5       21.27       -8.87     29.60 o
   2   3   5     5953.64     5612.36    141.89 o
   3   3   5     3972.69     3959.02    130.00 o
   4   3   5     1844.34     1816.32    118.97 o
   5   3   5    10120.58     9581.32    221.20 o
   6   3   5      285.25      480.42    101.08 o
   7   3   5     4555.72     4366.01    133.39 o
   8   3   5     3739.60     3746.98    121.94 o
   9   3   5     1407.84     1348.02    106.46 o
  10   3   5     1844.72     1793.43    127.16 o
  11   3   5     2887.25     3159.04    164.25 o
  12   3   5      117.61      170.31     90.00 o
  13   3   5     2520.13     2737.68    200.11 o
  14   3   5      541.37      902.63    123.86 o
  15   3   5      208.61      473.12    135.94 o
 -19   4   5      813.55      654.17    208.71 o
 -18   4   5      207.19       13.57    221.31 o
 -17   4   5      461.69      214.09    189.41 o
 -16   4   5      953.81     1200.56    173.57 o
 -15   4   5      141.24       18.14    111.15 o
 -14   4   5     2733.92     2322.83    358.62 o
 -13   4   5     6897.61     7537.61    402.63 o
 -12   4   5      502.35      395.23    112.87 o
 -11   4   5     8282.65     7745.46    164.92 o
 -10   4   5     7833.81     8232.49    175.64 o
  -9   4   5      229.57      365.46     59.63 o
  -8   4   5    10405.48    10097.53    145.27 o
  -7   4   5    10695.84    10715.47    141.90 o
  -6   4   5      244.62      202.34     39.11 o
  -5   4   5     5367.34     5036.02     91.13 o
  -4   4   5     5191.73     5254.73     94.56 o
  -3   4   5     1407.01     1372.94     52.90 o
  -2   4   5    17859.12    17031.04    195.47 o
  -1   4   5     8646.92     8919.43    138.65 o
   0   4   5        2.86      -23.62     32.95 o
   1   4   5     9214.53     9436.23    158.98 o
   2   4   5     5456.25     5365.16    103.06 o
   3   4   5     1800.27     1624.10     79.36 o
   4   4   5    16216.17    16088.40    478.45 o
   5   4   5      859.76      727.27     87.71 o
   6   4   5     7562.15     7996.64    222.09 o
   7   4   5     2755.55     2780.94    124.92 o
   8   4   5      290.55      246.42     74.85 o
   9   4   5     1885.13     1749.44    112.64 o
  10   4   5      477.48      601.34    161.66 o
  11   4   5     1551.68     1593.74    170.08 o
  12   4   5      837.99      814.14    131.57 o
  13   4   5      379.15      460.98    112.51 o
  14   4   5      907.13     1152.60    189.81 o
  15   4   5      357.78      676.08    307.68 o
 -18   5   5      139.91      643.79    200.73 o
 -17   5   5      413.76      239.35    299.00 o
 -16   5   5      444.15      195.97    164.84 o
 -15   5   5       48.07      -72.44    114.85 o
 -14   5   5       28.05      -99.97     99.97 o
 -13   5   5      302.07      193.79    117.20 o
 -12   5   5      312.81      341.14    120.71 o
 -11   5   5      845.74      855.06    108.28 o
 -10   5   5     2265.25     2476.05    131.11 o
  -9   5   5        2.79       15.42     61.90 o
  -8   5   5      106.03      206.34     40.66 o
  -7   5   5      196.01      160.40     35.12 o
  -6   5   5     3361.46     3238.75     79.61 o
  -5   5   5     3085.10     3294.24     96.39 o
  -4   5   5     1151.54     1270.49     48.91 o
  -3   5   5      609.62      581.45     61.33 o
  -2   5   5     3979.50     4559.29    110.37 o
  -1   5   5      408.20      485.31     48.27 o
   0   5   5      881.51      928.42     58.34 o
   1   5   5      147.06       56.49     40.88 o
   2   5   5       13.12       26.06     42.81 o
   3   5   5     6331.37     6081.93    128.94 o
   4   5   5        2.50       44.21     41.41 o
   5   5   5      238.30      207.25     66.17 o
   6   5   5     1200.58     1346.99     79.75 o
   7   5   5      344.76      451.64     85.33 o
   8   5   5     1518.58     1444.01    178.46 o
   9   5   5      582.29      418.00    137.93 o
  10   5   5       19.56       17.65    116.09 o
  11   5   5      235.57      222.11    137.79 o
  12   5   5       40.82     -111.65    124.98 o
  13   5   5       34.87     -180.83    180.83 o
  14   5   5      391.32      126.34    176.53 o
 -17   6   5       16.82      215.90    151.00 o
 -16   6   5     1006.32      886.93    275.55 o
 -15   6   5      804.92      817.57    172.77 o
 -14   6   5      266.44      111.46    173.24 o
 -13   6   5     3019.71     3011.26    196.38 o
 -12   6   5      222.43      392.04    122.86 o
 -11   6   5     3183.90     3164.50    191.35 o
 -10   6   5     2015.17     1749.00    126.24 o
  -9   6   5      246.65      134.45     81.57 o
  -8   6   5      825.30      831.50     95.42 o
  -7   6   5     3463.52     3158.80    105.62 o
  -6   6   5       46.58      -43.81     43.81 o
  -5   6   5     2753.22     2892.89     80.12 o
  -4   6   5     1877.62     1670.48     66.04 o
  -3   6   5     1394.12     1300.31     55.58 o
  -2   6   5     4744.66     4522.22     93.21 o
  -1   6   5       28.67       43.23     48.71 o
   0   6   5     4718.98     4842.10    141.43 o
   1   6   5     4352.92     4152.71    119.50 o
   2   6   5       67.18      116.41     54.13 o
   3   6   5     6956.67     7550.19    171.77 o
   4   6   5     5435.15     4801.13    167.63 o
   5   6   5      937.68      657.23     86.51 o
   6   6   5     5312.08     5772.36    204.33 o
   7   6   5     2170.02     2124.77    147.95 o
   8   6   5     1379.40     1270.82    100.85 o
   9   6   5     3448.57     4111.45    277.95 o
  10   6   5     1065.71     1104.64    297.20 o
  11   6   5      466.54      472.86    160.81 o
  12   6   5     3620.21     3497.84    489.25 o
  13   6   5      124.41      709.07    307.01 o
 -16   7   5       23.05      -13.30    214.10 o
 -15   7   5      942.41     1439.42    195.36 o
 -14   7   5       31.20      -75.11    123.86 o
 -13   7   5        4.00      110.81    130.24 o
 -12   7   5      262.02      141.49    122.33 o
 -11   7   5      804.28      760.35    135.12 o
 -10   7   5       19.33       45.55     89.72 o
  -9   7   5     4465.38     4311.91    179.05 o
  -8   7   5      191.26      296.32     91.17 o
  -7   7   5     4480.02     4411.01    162.07 o
  -6   7   5     2656.14     2729.12    122.63 o
  -5   7   5     2491.12     2642.24    121.74 o
  -4   7   5      118.40       90.30     63.47 o
  -3   7   5     3885.63     3890.71    127.90 o
  -2   7   5     1443.50     1451.52     76.59 o
  -1   7   5     1267.28     1269.99     65.63 o
   0   7   5     3128.26     2958.37    165.52 o
   1   7   5      515.21      394.14    103.81 o
   2   7   5      596.41      646.08    110.71 o
   3   7   5       84.27      -13.95    102.72 o
   4   7   5       29.21       -3.23    118.79 o
   5   7   5      847.91      812.02    147.70 o
   6   7   5     2954.49     2599.58    179.41 o
   7   7   5        2.59       55.61     92.33 o
   8   7   5     2189.66     2154.96    292.75 o
   9   7   5      348.58      974.34    356.62 o
  10   7   5     1232.56     2135.69    436.23 o
  11   7   5       49.16      268.84    287.85 o
  12   7   5        0.01      124.91    270.02 o
 -15   8   5       63.13      239.82    197.55 o
 -14   8   5      275.53      460.00    164.55 o
 -13   8   5      741.19      460.62    158.62 o
 -12   8   5       32.46      -81.63    129.16 o
 -11   8   5      747.37      971.66    169.90 o
 -10   8   5      553.95      570.63    130.02 o
  -9   8   5       56.39      170.38    122.91 o
  -8   8   5     1793.06     1436.01    137.64 o
  -7   8   5      990.34     1164.68    127.00 o
  -6   8   5      253.71      309.91     94.37 o
  -5   8   5      683.14      761.58    130.93 o
  -4   8   5      490.53      409.19     92.65 o
  -3   8   5     1045.37     1086.99     98.98 o
  -2   8   5     1288.67     1088.48    129.60 o
  -1   8   5      113.86      123.02     74.01 o
   0   8   5     1238.39     1197.08    121.86 o
   1   8   5     1479.59     1510.95    143.31 o
   2   8   5        2.06      -52.05    142.88 o
   3   8   5     3626.03     3526.54    239.35 o
   4   8   5      775.65     1067.21    176.80 o
   5   8   5      423.91      627.94    154.43 o
   6   8   5     2448.47     2429.79    319.66 o
   7   8   5     1081.11     1018.64    157.01 o
   8   8   5      159.52      380.60    162.32 o
   9   8   5     1146.35     1197.12    143.35 o
  10   8   5      530.56      655.45    339.98 o
  11   8   5      157.49      234.97    313.39 o
 -13   9   5      408.76      209.04    210.03 o
 -12   9   5      228.78      344.74    186.39 o
 -11   9   5      757.74      708.19    200.52 o
 -10   9   5      211.58      592.57    185.54 o
  -9   9   5     4852.00     4590.50    302.86 o
  -8   9   5      739.24      847.76    187.55 o
  -7   9   5     2412.43     2797.47    172.42 o
  -6   9   5     1315.91     1258.72    132.39 o
  -5   9   5       28.17      140.03     95.24 o
  -4   9   5     2314.22     2557.81    163.62 o
  -3   9   5      828.02      960.91    134.70 o
  -2   9   5      516.23      570.27    115.94 o
  -1   9   5     3536.43     3255.90    181.41 o
   0   9   5     3925.07     4049.40    193.25 o
   1   9   5     1498.96     1456.79    179.39 o
   2   9   5     2766.72     2929.55    158.78 o
   3   9   5      130.20      230.49     79.51 o
   4   9   5        1.97      105.08     65.99 o
   5   9   5     1644.39     1883.58    122.05 o
   6   9   5      630.28      911.43    105.80 o
   7   9   5     1873.92     2003.18    195.09 o
   8   9   5     2457.99     2212.02    281.85 o
   9   9   5      142.03      593.07    365.53 o
 -11  10   5      337.78      173.98    218.26 o
 -10  10   5       30.60      213.57    182.55 o
  -9  10   5       51.84     -102.76    191.11 o
  -8  10   5      326.47      683.96    342.38 o
  -7  10   5      829.37      497.87    190.91 o
  -6  10   5       44.94     -139.69    139.69 o
  -5  10   5      711.35      482.25    164.22 o
  -4  10   5      268.36       87.47    143.08 o
  -3  10   5        3.81       79.99    132.50 o
  -2  10   5      500.16      351.88    138.46 o
  -1  10   5      142.58      327.62    124.04 o
   0  10   5      405.54      357.77    122.67 o
   1  10   5      587.00      564.31    185.57 o
   2  10   5      270.51      491.19    261.06 o
   3  10   5       34.10      -99.43    156.46 o
   4  10   5      232.21      192.54    165.04 o
   5  10   5      194.85      138.67    215.99 o
   6  10   5        0.29      170.28    141.65 o
   7  10   5       63.74      131.83    181.04 o
  -8  11   5      903.57      659.29    255.57 o
  -7  11   5      763.91      722.84    262.73 o
  -6  11   5      488.41      195.31    333.59 o
  -5  11   5      116.35      140.69    224.87 o
  -4  11   5      139.14       26.83    204.33 o
  -3  11   5      709.92      469.24    273.44 o
  -2  11   5       11.37      149.41    193.52 o
  -1  11   5     2352.68     2432.39    567.38 o
   0  11   5     1396.52     1135.11    262.54 o
   1  11   5      851.35      813.52    241.38 o
   2  11   5     2354.75     2110.22    287.09 o
   3  11   5      187.79      226.73    269.20 o
   4  11   5      426.60      377.04    186.05 o
 -20   0   6      159.82       75.16    225.32 o
 -19   0   6     1425.24     1787.09    373.40 o
 -17   0   6      782.48      790.17    179.58 o
 -16   0   6     4495.38     4276.78    247.02 o
 -15   0   6     4714.18     4570.16    251.85 o
 -14   0   6      780.26      674.04    140.66 o
 -13   0   6    22500.55    22836.77    567.49 o
 -12   0   6     2925.81     3375.23    198.83 o
 -11   0   6    11119.07    10410.49    257.43 o
 -10   0   6    18453.18    17907.33    365.17 o
  -9   0   6      695.53      725.93     72.47 o
  -8   0   6    29778.21    29645.46    466.22 o
  -7   0   6    32322.63    32508.24    445.34 o
  -6   0   6      206.93      154.08     34.03 o
  -5   0   6    42719.97    45016.04    574.67 o
  -4   0   6    24285.61    23675.71    353.98 o
  -3   0   6     1830.35     1812.07     91.83 o
  -2   0   6    33612.15    35440.09    571.52 o
  -1   0   6      233.42      265.19     68.63 o
   0   0   6     3813.35     4197.73    157.09 o
   1   0   6     6957.75     7316.62    217.15 o
   2   0   6     1300.00     1228.48    139.77 o
   3   0   6    15003.43    15161.31    419.67 o
   4   0   6    19971.63    19274.80   1027.67 o
   5   0   6     2392.79     2601.87    165.68 o
   6   0   6     2281.13     2019.88    148.59 o
   7   0   6     7097.67     7038.40    280.46 o
   8   0   6      213.83      220.12    147.79 o
   9   0   6      677.28      738.33    184.92 o
  10   0   6      837.54     1070.74    214.62 o
  11   0   6      407.98      283.85    117.31 o
  12   0   6     3036.21     2884.53    371.69 o
  13   0   6        6.77     -158.79    262.67 o
  14   0   6       38.05      371.17    192.49 o
  15   0   6      824.33      832.95    234.08 o
 -20   1   6      369.43      295.44    181.32 o
 -19   1   6      699.44      700.81    200.19 o
 -18   1   6        0.14       13.47    132.24 o
 -17   1   6      594.78      775.43    139.00 o
 -16   1   6      997.34     1054.31    112.80 o
 -15   1   6      726.50      940.82    127.37 o
 -14   1   6     2550.68     2251.71    139.69 o
 -13   1   6      774.48      887.54     79.67 o
 -12   1   6      614.10      905.29     93.11 o
 -11   1   6     1603.35     1277.25     77.98 o
 -10   1   6      112.37      103.87     38.73 o
  -9   1   6       40.70       39.62     32.08 o
  -8   1   6      269.54      413.73     35.99 o
  -7   1   6       76.38       40.75     25.34 o
  -6   1   6     3172.14     3557.74     59.85 o
  -5   1   6       46.16       87.05     30.81 o
  -4   1   6      107.67       72.19     22.49 o
  -3   1   6      162.62      173.00     28.34 o
  -2   1   6    11295.09    11617.91    155.00 o
  -1   1   6     1800.41     1838.60     64.46 o
   0   1   6      442.94      395.81     81.85 o
   1   1   6     3433.81     3154.14    119.70 o
   2   1   6     9228.64     9375.00    220.56 o
   3   1   6       98.77      148.27     70.34 o
   4   1   6      164.92      170.70     72.71 o
   5   1   6     1571.56     1579.72     76.18 o
   6   1   6       20.60      -39.59     53.05 o
   7   1   6     1930.41     2085.03    125.36 o
   8   1   6      959.99      930.47    259.40 o
   9   1   6      417.96      479.02     82.34 o
  10   1   6      585.58      467.52    102.19 o
  11   1   6     1898.43     1841.14    139.97 o
  12   1   6       11.76      -81.95    136.70 o
  13   1   6      405.48      192.43    102.09 o
  14   1   6       70.26      176.08    124.99 o
  15   1   6       86.53      222.84    130.63 o
 -20   2   6        0.44      -73.66    148.49 o
 -19   2   6      910.08     1130.05    229.97 o
 -18   2   6      300.49       74.31    136.19 o
 -17   2   6       90.73      433.44    223.17 o
 -16   2   6      243.18      199.24    110.26 o
 -15   2   6     1019.51     1083.85    136.16 o
 -14   2   6        0.93      -41.16    105.16 o
 -13   2   6     4833.98     5049.20    227.42 o
 -12   2   6      755.65      918.74     60.61 o
 -11   2   6     2205.36     2515.40     98.79 o
 -10   2   6     2487.55     2364.86     98.09 o
  -9   2   6       10.10      -17.53     29.31 o
  -8   2   6      291.00      260.63     39.94 o
  -7   2   6     6617.79     6830.05    104.40 o
  -6   2   6      219.26      141.04     29.25 o
  -5   2   6    13010.53    13039.48    148.49 o
  -4   2   6     9343.32     9363.62    127.29 o
  -3   2   6     9667.36     9773.84    130.05 o
  -2   2   6       19.24       18.89     17.91 o
  -1   2   6      226.40      238.35     29.83 o
   0   2   6      106.72       76.16     38.01 o
   1   2   6     2452.49     2222.22     81.94 o
   2   2   6      215.02      164.45     46.01 o
   3   2   6     6064.80     5805.22    181.13 o
   4   2   6    11688.30    11157.29    217.61 o
   5   2   6      336.34      277.42     62.19 o
   6   2   6     8621.03     8626.76    314.13 o
   7   2   6     6405.71     6407.42    165.67 o
   8   2   6      690.20      746.05     81.35 o
   9   2   6     3093.19     3266.03    252.75 o
  10   2   6     2640.91     2488.57    326.45 o
  11   2   6     2366.40     2196.25    176.38 o
  12   2   6     4630.22     4795.62    206.16 o
  13   2   6      692.98      838.25    246.80 o
  14   2   6      421.04      847.67    152.77 o
  15   2   6      860.37     1132.31    378.08 o
 -20   3   6      791.89      860.74    219.22 o
 -19   3   6      295.94      337.75    172.20 o
 -18   3   6      111.85       -9.03    194.20 o
 -17   3   6       77.37       32.88    128.59 o
 -16   3   6       10.46     -166.04    242.33 o
 -15   3   6     2294.68     2074.25    248.40 o
 -14   3   6     2639.96     2869.71    182.47 o
 -13   3   6      199.89       72.79     97.72 o
 -12   3   6     2752.68     2974.83    110.21 o
 -11   3   6     5248.80     5318.75    116.96 o
 -10   3   6     1044.52      900.55     59.42 o
  -9   3   6     5643.66     5970.07    121.78 o
  -8   3   6     4846.11     4449.68     90.51 o
  -7   3   6     1606.70     1545.33     62.63 o
  -6   3   6     7654.84     7745.04    117.14 o
  -5   3   6     2906.12     2854.25     60.21 o
  -4   3   6    12547.45    13631.75    169.98 o
  -3   3   6     3987.64     3844.00     79.53 o
  -2   3   6     3949.62     3905.74     83.69 o
  -1   3   6     4017.89     3867.95     75.56 o
   0   3   6     3706.36     3637.31    111.07 o
   1   3   6        3.74       51.20     47.39 o
   2   3   6     1702.63     1729.38     91.25 o
   3   3   6     6119.89     6135.27    174.66 o
   4   3   6      255.09      218.31     64.85 o
   5   3   6     4364.24     4219.92    147.65 o
   6   3   6     2135.80     2420.52    122.94 o
   7   3   6       33.44      -52.69     84.94 o
   8   3   6     1579.54     1501.41    166.91 o
   9   3   6     1046.68      966.43    140.74 o
  10   3   6     2804.36     3260.59    378.30 o
  11   3   6     1307.65     1508.92    167.70 o
  12   3   6       27.22       58.52     84.06 o
  13   3   6      830.26      836.02    144.61 o
  14   3   6      868.05     1241.47    151.43 o
  15   3   6      143.05      473.36    262.00 o
 -19   4   6      530.07      409.37    255.48 o
 -18   4   6       72.74      -85.11    117.01 o
 -17   4   6        0.31      -94.66    153.11 o
 -16   4   6       34.95      161.03    127.89 o
 -15   4   6      690.95      529.04    138.59 o
 -14   4   6        3.97      -95.38    135.53 o
 -13   4   6     2501.83     2100.43    157.52 o
 -12   4   6       21.30      156.32     84.01 o
 -11   4   6     4336.73     4510.13    142.29 o
 -10   4   6       33.98      -40.56     40.56 o
  -9   4   6      453.54      548.54     54.81 o
  -8   4   6        2.06       -0.71     31.19 o
  -7   4   6     5064.12     5212.30    101.49 o
  -6   4   6     3329.71     3338.38     84.16 o
  -5   4   6     3271.62     3110.24     84.60 o
  -4   4   6       61.53       41.18     20.20 o
  -3   4   6     6330.10     6282.71    109.73 o
  -2   4   6     3109.13     2854.21     77.53 o
  -1   4   6     1682.45     1825.47     62.74 o
   0   4   6     1216.71     1401.71     59.76 o
   1   4   6     2747.30     2603.28     94.37 o
   2   4   6     4133.11     4249.34    137.07 o
   3   4   6     1451.42     1361.40     96.77 o
   4   4   6     2999.54     3371.21    192.11 o
   5   4   6     2346.32     2420.11    128.51 o
   6   4   6     1636.89     1538.11    131.47 o
   7   4   6      171.36      100.83    149.37 o
   8   4   6        1.28       39.06    109.68 o
   9   4   6     1211.86      991.53    160.84 o
  10   4   6     1072.96     1081.49    169.05 o
  11   4   6       14.10       96.53    214.33 o
  12   4   6      459.33      211.64    145.66 o
  13   4   6        2.40      -74.71    197.39 o
  14   4   6       76.12      224.57    254.13 o
 -18   5   6      341.58      371.11    188.29 o
 -17   5   6     1390.81      904.79    249.06 o
 -16   5   6        0.77       73.68    132.57 o
 -15   5   6     1660.08     1653.00    189.73 o
 -14   5   6     3002.68     2901.70    285.80 o
 -13   5   6        3.78     -103.60    103.60 o
 -12   5   6     6985.45     7042.15    242.05 o
 -11   5   6     2594.80     2903.76    142.60 o
 -10   5   6      917.14     1137.93     94.86 o
  -9   5   6    10383.18     9792.78    186.53 o
  -8   5   6     7473.57     7376.23    137.49 o
  -7   5   6     3589.01     3425.94     89.58 o
  -6   5   6    10056.78     9618.28    169.78 o
  -5   5   6     1538.16     1531.60     58.31 o
  -4   5   6     7948.34     7657.46    130.70 o
  -3   5   6    11421.40    10971.21    171.97 o
  -2   5   6       99.56       89.94     39.52 o
  -1   5   6     8181.43     8295.36    151.88 o
   0   5   6     4671.20     4750.45    111.37 o
   1   5   6       64.93      145.49     42.70 o
   2   5   6    10741.76    10638.06    182.04 o
   3   5   6     5869.04     6144.53    199.73 o
   4   5   6     2869.91     2896.98    172.03 o
   5   5   6     4977.42     5266.69    255.60 o
   6   5   6     3451.07     3162.85    180.68 o
   7   5   6     1072.51     1000.75    130.41 o
   8   5   6     5071.16     4896.31    283.28 o
   9   5   6      205.18       -8.83    114.81 o
  10   5   6     2670.47     2459.47    224.56 o
  11   5   6     2611.68     2634.93    237.65 o
  12   5   6        6.23     -158.82    215.44 o
  13   5   6     2157.25     2325.84    255.10 o
 -18   6   6      567.61      879.23    196.42 o
 -17   6   6        7.25     -150.77    237.26 o
 -16   6   6      444.96      585.42    163.71 o
 -15   6   6       46.45      -21.88    126.70 o
 -14   6   6      155.94       36.24    115.47 o
 -13   6   6       17.21       18.87    110.76 o
 -12   6   6      843.03     1208.32    150.14 o
 -11   6   6      822.83     1001.44    130.90 o
 -10   6   6       14.17      -95.98    112.16 o
  -9   6   6      485.77      683.45     96.62 o
  -8   6   6     2032.69     2214.87    121.56 o
  -7   6   6      652.71      769.01     63.66 o
  -6   6   6     5248.20     5157.15    116.19 o
  -5   6   6      443.49      370.62     58.42 o
  -4   6   6        1.42      -32.88     32.88 o
  -3   6   6      333.65      225.23     34.29 o
  -2   6   6     1272.05     1197.52     77.32 o
  -1   6   6       22.76       55.20     70.02 o
   0   6   6     1409.43     1300.76     90.54 o
   1   6   6        1.27        5.52     51.53 o
   2   6   6     3393.88     3546.59    116.02 o
   3   6   6     1718.31     1704.76     92.20 o
   4   6   6      965.52     1131.91     85.33 o
   5   6   6      303.59      194.09     96.01 o
   6   6   6     1987.05     1398.31    172.54 o
   7   6   6     3081.38     3854.87    227.64 o
   8   6   6      795.75     1187.64    175.49 o
   9   6   6     1202.26      864.21    169.75 o
  10   6   6      248.60      163.46    136.24 o
  11   6   6      248.73      319.57    157.50 o
  12   6   6      608.23      611.94    316.07 o
  13   6   6      345.38     1163.12    355.87 o
 -17   7   6     1372.15     1721.80    272.84 o
 -16   7   6      823.29      361.21    258.25 o
 -15   7   6      695.77      369.15    186.88 o
 -14   7   6     3207.44     3518.10    289.52 o
 -13   7   6      126.55      105.17    178.58 o
 -12   7   6     1277.70     1322.93    157.29 o
 -11   7   6      356.92      395.42    121.61 o
 -10   7   6      414.80      351.46    102.66 o
  -9   7   6     2497.79     2377.38    137.73 o
  -8   7   6     1375.66     1593.89    118.69 o
  -7   7   6        2.83       67.96     90.35 o
  -6   7   6     4412.52     4610.81    157.37 o
  -5   7   6      600.19      562.46     81.68 o
  -4   7   6      941.20     1070.37     83.46 o
  -3   7   6     2227.71     2249.68    108.98 o
  -2   7   6      610.88      648.81     62.05 o
  -1   7   6     2428.19     2568.61    157.04 o
   0   7   6     1055.01     1075.44    130.48 o
   1   7   6      337.40      238.07    101.89 o
   2   7   6     3755.69     3931.43    273.74 o
   3   7   6      802.93      826.91    139.82 o
   4   7   6      834.07      892.51    103.86 o
   5   7   6     4237.46     4333.60    349.67 o
   6   7   6      320.26      432.77    223.12 o
   7   7   6     1131.33     1366.60    265.44 o
   8   7   6     3332.69     3246.23    480.79 o
   9   7   6      907.38     1363.79    371.77 o
  10   7   6      513.52      629.46    331.81 o
  11   7   6     2418.60     1571.73    411.42 o
  12   7   6      121.31      129.52    276.11 o
 -15   8   6       56.27       14.01    283.73 o
 -14   8   6      370.30       93.00    300.76 o
 -13   8   6      613.19      530.16    197.08 o
 -12   8   6      510.14      575.87    191.20 o
 -11   8   6      659.36      504.23    148.03 o
 -10   8   6     8611.09     8508.56    356.23 o
  -9   8   6      145.54      122.38    101.74 o
  -8   8   6     7281.60     7262.56    242.64 o
  -7   8   6     2509.57     2682.90    164.03 o
  -6   8   6      248.42      199.55     83.79 o
  -5   8   6     1040.53     1239.84    138.02 o
  -4   8   6      822.08      848.60    117.08 o
  -3   8   6     1886.75     1696.08    137.85 o
  -2   8   6     4451.46     4660.54    193.51 o
  -1   8   6     5749.34     5696.52    203.88 o
   0   8   6      557.58      879.27    160.79 o
   1   8   6     2726.85     2234.62    254.54 o
   2   8   6      286.80      433.88    259.35 o
   3   8   6      266.15      201.18    127.98 o
   4   8   6      893.39      995.94    198.52 o
   5   8   6     1532.77     1603.60    159.58 o
   6   8   6        8.06       45.98    193.86 o
   7   8   6     1251.63     1224.58    285.76 o
   8   8   6      153.66      803.54    326.46 o
   9   8   6      569.01      684.12    358.70 o
  10   8   6       21.93      -92.98    285.92 o
 -13   9   6       45.76     -157.35    164.57 o
 -12   9   6     1104.27     1112.92    231.60 o
 -11   9   6      250.99      -52.08    163.93 o
 -10   9   6      817.09      361.65    187.03 o
  -9   9   6     2074.19     2357.94    200.48 o
  -8   9   6     1217.00     1115.06    138.64 o
  -7   9   6       40.94      261.24    103.81 o
  -6   9   6     1637.23     1827.83    155.94 o
  -5   9   6      698.67      660.72    157.08 o
  -4   9   6     1385.02     1467.88    150.78 o
  -3   9   6     3426.72     3439.43    193.97 o
  -2   9   6      426.69      443.17    104.59 o
  -1   9   6      170.95      155.55     86.66 o
   0   9   6     1255.82     1335.42    120.94 o
   1   9   6       50.93      191.39     78.61 o
   2   9   6      924.72     1001.62    157.49 o
   3   9   6      333.03      268.57    158.28 o
   4   9   6       70.68      170.35    138.16 o
   5   9   6      888.22     1107.41    164.01 o
   6   9   6      379.11      385.86    169.06 o
   7   9   6       28.83        4.42    228.99 o
   8   9   6      135.87      420.93    367.46 o
 -11  10   6      153.22       74.69    202.86 o
 -10  10   6     4240.44     4428.68    402.14 o
  -9  10   6      355.69      114.27    212.88 o
  -8  10   6     3053.61     2361.78    239.74 o
  -7  10   6      820.74      918.89    303.02 o
  -6  10   6      196.68       40.03    134.39 o
  -5  10   6      591.68      673.43    175.39 o
  -4  10   6      526.37      607.15    152.59 o
  -3  10   6      270.23      292.17    124.90 o
  -2  10   6     3615.48     3271.73    418.24 o
  -1  10   6     1177.40     1040.64    209.68 o
   0  10   6     2715.80     2487.35    287.06 o
   1  10   6     4071.44     3698.57    286.09 o
   2  10   6        6.78     -146.87    146.87 o
   3  10   6      625.18      448.72    175.14 o
   4  10   6     1276.04     1642.66    210.58 o
   5  10   6       12.09      121.04    144.51 o
   6  10   6     3671.99     3320.17    237.40 o
  -8  11   6       72.98      -17.13    291.78 o
  -7  11   6      193.74      140.23    215.92 o
  -6  11   6       73.63      300.56    233.84 o
  -5  11   6        2.41      101.21    216.44 o
  -4  11   6       67.25       84.83    205.21 o
  -3  11   6      142.34      363.85    219.47 o
  -2  11   6       55.78      228.99    203.77 o
  -1  11   6       32.53      126.72    273.37 o
   0  11   6      178.62      426.85    262.89 o
   1  11   6       25.32      -47.70    268.86 o
   2  11   6       29.92      -45.58    249.92 o
   3  11   6        0.76       72.24    173.05 o
 -20   1   7     1212.54     1557.55    274.36 o
 -19   1   7        0.83      109.56    157.63 o
 -18   1   7      194.16      223.45    136.69 o
 -17   1   7      713.40      849.08    214.97 o
 -16   1   7      124.16      -44.08     93.20 o
 -15   1   7      866.48      862.64    126.90 o
 -14   1   7     9114.38     9077.80    238.00 o
 -13   1   7      545.08      488.62     88.88 o
 -12   1   7     5014.10     4832.02    124.37 o
 -11   1   7     1585.17     1555.37     78.63 o
 -10   1   7     1741.67     2000.96     76.26 o
  -9   1   7    11216.86    11037.24    169.04 o
  -8   1   7     7781.57     7926.98    145.62 o
  -7   1   7      815.45      855.92     44.71 o
  -6   1   7    37987.05    38239.54    451.81 o
  -5   1   7    11498.60    11964.09    138.71 o
  -4   1   7     3278.26     3556.40     87.48 o
  -3   1   7    20420.48    20337.76    239.18 o
  -2   1   7      261.33      375.34     46.41 o
  -1   1   7      390.17      499.99     44.82 o
   0   1   7    13622.35    13762.43    331.10 o
   1   1   7       38.73      -54.98     54.98 o
   2   1   7     9991.88    10409.45    244.04 o
   3   1   7     5540.57     5783.77    211.44 o
   4   1   7     4755.49     4743.99    336.47 o
   5   1   7     8075.20     7883.27    246.32 o
   6   1   7     3825.82     3756.54    143.49 o
   7   1   7      703.44      602.89     94.08 o
   8   1   7     3295.99     3641.15    216.63 o
   9   1   7     1141.41     1061.17    144.84 o
  10   1   7     3144.83     3342.07    160.51 o
  11   1   7     3992.32     4120.68    185.31 o
  12   1   7       71.04       97.29    100.59 o
  13   1   7      645.67      590.07    117.70 o
  14   1   7      524.03      506.62    296.09 o
  15   1   7       13.48      296.31    146.67 o
 -20   2   7       98.06      135.56    233.78 o
 -19   2   7        2.69      -66.69    145.54 o
 -18   2   7      170.14      147.45    132.48 o
 -17   2   7      343.38       87.84    143.46 o
 -16   2   7      298.40      152.70    103.59 o
 -15   2   7      441.53      539.70    118.40 o
 -14   2   7      106.33      239.09    108.31 o
 -13   2   7      513.45      379.28     87.97 o
 -12   2   7     1403.36     1456.37     77.29 o
 -11   2   7      156.63      135.98     37.28 o
 -10   2   7     3003.68     2999.98     95.88 o
  -9   2   7      745.22      800.86     49.91 o
  -8   2   7     1127.56     1048.07     53.55 o
  -7   2   7     5306.94     5453.24    109.31 o
  -6   2   7     1008.03     1073.32     59.35 o
  -5   2   7    12171.73    13289.23    165.04 o
  -4   2   7     1021.00     1347.45     46.74 o
  -3   2   7     2806.17     2820.24     76.66 o
  -2   2   7      670.96      623.40     42.61 o
  -1   2   7     2549.53     2554.10     85.28 o
   0   2   7     7015.17     7492.54    150.05 o
   1   2   7     5361.86     5647.13    141.37 o
   2   2   7      366.45      380.13     51.21 o
   3   2   7     9090.17     8884.07    259.36 o
   4   2   7     4294.92     4280.37    138.24 o
   5   2   7        0.77       10.82     58.37 o
   6   2   7     5137.94     5069.61    163.97 o
   7   2   7     2441.08     2726.92    136.23 o
   8   2   7        0.29      -18.72    127.21 o
   9   2   7     2695.89     2580.32    187.26 o
  10   2   7     2092.96     1880.59    123.87 o
  11   2   7     1364.72     1331.83    248.52 o
  12   2   7      913.75     1173.82    120.81 o
  13   2   7      363.33      840.37    139.95 o
  14   2   7       74.12      256.38    145.71 o
 -20   3   7     1621.02     1827.47    283.30 o
 -19   3   7      653.63      536.09    194.38 o
 -18   3   7       10.11       26.30    150.51 o
 -17   3   7      104.35       42.80    226.85 o
 -16   3   7      670.41      943.26    153.30 o
 -15   3   7      158.30       62.23    101.87 o
 -14   3   7     1906.45     2379.19    217.45 o
 -13   3   7       29.73      -74.44     97.74 o
 -12   3   7      654.83      688.36     95.89 o
 -11   3   7        0.90      -27.97     49.19 o
 -10   3   7       16.74       56.26     41.64 o
  -9   3   7        1.06      -30.57     30.57 o
  -8   3   7     1891.02     1951.52     72.40 o
  -7   3   7      325.72      417.75     45.90 o
  -6   3   7     3906.56     3936.06     83.59 o
  -5   3   7        4.56       -7.17     21.25 o
  -4   3   7     4966.24     4952.85     96.15 o
  -3   3   7      111.45      128.57     33.08 o
  -2   3   7      460.42      446.53     39.22 o
  -1   3   7      392.66      276.85     44.09 o
   0   3   7      864.83      694.99     65.55 o
   1   3   7      497.66      557.88     64.07 o
   2   3   7     5420.95     5253.36    152.78 o
   3   3   7     2012.07     1842.61    100.23 o
   4   3   7     2893.91     2597.27    118.67 o
   5   3   7     6364.53     6600.23    257.96 o
   6   3   7     1128.60     1108.83    110.93 o
   7   3   7      832.16     1024.11    131.31 o
   8   3   7     5171.23     5134.13    457.85 o
   9   3   7      762.54      573.22    137.96 o
  10   3   7     1263.45     1102.61    365.90 o
  11   3   7     3855.01     4256.03    306.86 o
  12   3   7      136.93      187.32    227.77 o
  13   3   7      304.35      803.09    279.68 o
  14   3   7      356.23      377.11    257.40 o
 -19   4   7      908.90      930.99    196.79 o
 -18   4   7      595.48      454.71    241.52 o
 -17   4   7      102.67      -65.42    126.29 o
 -16   4   7     1674.37     1875.09    193.92 o
 -15   4   7      837.14      585.73    137.68 o
 -14   4   7     1980.66     2049.73    173.12 o
 -13   4   7     5676.37     5776.40    221.51 o
 -12   4   7     1329.59     1465.15    115.17 o
 -11   4   7     2382.16     2631.65    141.78 o
 -10   4   7     7217.16     7545.41    152.68 o
  -9   4   7     3670.23     3695.56    113.76 o
  -8   4   7     4266.41     3779.04    133.38 o
  -7   4   7     9578.20     9772.82    156.42 o
  -6   4   7        5.22      -10.25     28.84 o
  -5   4   7    12368.24    11084.64    155.80 o
  -4   4   7    14978.34    14823.84    200.75 o
  -3   4   7     1210.55     1205.64     61.97 o
  -2   4   7     1090.48      786.02     50.94 o
  -1   4   7     3536.09     3489.17     81.56 o
   0   4   7        0.50       14.71     37.47 o
   1   4   7     4709.38     4284.77    140.04 o
   2   4   7     2923.52     2437.35    111.69 o
   3   4   7        4.24       13.75     66.24 o
   4   4   7     5227.50     5317.01    184.70 o
   5   4   7     2323.56     2116.28    150.75 o
   6   4   7        1.96       26.70     88.69 o
   7   4   7     2410.12     2448.97    181.85 o
   8   4   7     1098.75      976.30    288.81 o
   9   4   7     3025.21     3094.34    228.65 o
  10   4   7      393.86      249.80    136.20 o
  11   4   7      213.87        7.14    133.91 o
  12   4   7     1809.54     1720.12    210.81 o
  13   4   7      202.16      339.68    252.35 o
 -19   5   7      266.75      542.07    190.64 o
 -18   5   7       52.01      180.42    149.48 o
 -17   5   7      226.21      171.51    142.95 o
 -16   5   7       71.52      -62.54    128.77 o
 -15   5   7        0.97      -11.46    112.89 o
 -14   5   7      121.67     -108.87    108.87 o
 -13   5   7      500.57      230.11    111.75 o
 -12   5   7     3959.38     4159.74    170.23 o
 -11   5   7        1.64       -0.05     75.61 o
 -10   5   7      919.50      804.03     97.64 o
  -9   5   7      120.41      252.88     66.92 o
  -8   5   7     3475.61     3338.29    101.07 o
  -7   5   7      998.44      953.68     60.47 o
  -6   5   7     1199.04     1326.00     67.83 o
  -5   5   7     1419.35     1256.20     61.45 o
  -4   5   7      572.87      465.17     35.71 o
  -3   5   7      130.61      168.28     43.67 o
  -2   5   7      129.23      117.44     44.78 o
  -1   5   7       11.35        7.77     40.20 o
   0   5   7      992.74     1093.60     58.86 o
   1   5   7     2566.88     2368.21     97.71 o
   2   5   7      137.71      140.44     85.50 o
   3   5   7      366.70      600.31     93.07 o
   4   5   7      202.93      222.15     93.55 o
   5   5   7      281.71      282.49    149.72 o
   6   5   7      755.75      560.74    115.76 o
   7   5   7       99.67       75.32    189.30 o
   8   5   7       45.48      -40.00    177.42 o
   9   5   7      495.70      632.67    151.04 o
  10   5   7       88.32      118.07    130.57 o
  11   5   7      511.99      487.94    181.13 o
  12   5   7      449.91      621.79    174.01 o
  13   5   7       28.81      -44.56    236.46 o
 -18   6   7     1103.32     1148.64    263.07 o
 -17   6   7       25.74     -237.43    305.30 o
 -16   6   7      961.64      831.90    216.76 o
 -15   6   7     1595.67     1474.50    272.39 o
 -14   6   7       10.55     -110.24    110.24 o
 -13   6   7      804.62     1131.12    150.09 o
 -12   6   7      719.68      382.28    101.25 o
 -11   6   7     1187.90      969.97    111.06 o
 -10   6   7     1914.23     1850.00    123.81 o
  -9   6   7     1409.24     1422.95    109.92 o
  -8   6   7     4724.92     4831.36    161.22 o
  -7   6   7     6884.78     6534.50    178.03 o
  -6   6   7      181.22      313.42     68.11 o
  -5   6   7     3640.52     3942.47     97.29 o
  -4   6   7     1549.29     1592.64     62.95 o
  -3   6   7      982.65      925.01     81.75 o
  -2   6   7     4308.62     4271.96    136.39 o
  -1   6   7      722.69      620.87     73.65 o
   0   6   7      986.50      954.84     74.60 o
   1   6   7     8441.98     8142.62    225.97 o
   2   6   7     1400.04     1192.97     80.61 o
   3   6   7     6658.42     6787.39    221.44 o
   4   6   7     2569.83     2509.12    168.52 o
   5   6   7       24.10       36.51    101.08 o
   6   6   7     5096.01     5772.81    350.90 o
   7   6   7     5386.11     5114.52    340.20 o
   8   6   7      121.33       64.39    120.25 o
   9   6   7     3840.50     4117.82    551.04 o
  10   6   7     2061.22     2265.69    396.72 o
  11   6   7      158.87      -36.75    137.50 o
  12   6   7     2561.03     2614.10    456.87 o
 -17   7   7      966.12     2143.67    388.48 o
 -16   7   7       14.48      189.81    155.79 o
 -15   7   7      262.95      148.99    150.89 o
 -14   7   7      374.98      291.49    155.96 o
 -13   7   7      448.75      485.49    168.01 o
 -12   7   7      319.96      194.22    118.56 o
 -11   7   7     1145.26     1303.43    125.91 o
 -10   7   7        0.88      -13.61     92.11 o
  -9   7   7     3494.70     3591.67    169.87 o
  -8   7   7     1227.33     1352.40    118.14 o
  -7   7   7     1864.72     1946.19    133.56 o
  -6   7   7      240.09      194.13     74.66 o
  -5   7   7      808.44      683.71     83.16 o
  -4   7   7      488.94      675.96     78.83 o
  -3   7   7     4873.37     5163.91    133.40 o
  -2   7   7      596.10      503.91    108.80 o
  -1   7   7     2215.42     2126.61    142.91 o
   0   7   7      568.63      651.87    110.58 o
   1   7   7       39.56       94.96     74.07 o
   2   7   7        7.54       10.54     65.38 o
   3   7   7      336.39      344.09    126.91 o
   4   7   7      556.56      702.28    132.93 o
   5   7   7      277.16      307.19    172.53 o
   6   7   7      667.10      448.85    302.25 o
   7   7   7      397.50      314.14    289.04 o
   8   7   7      467.64     1011.18    368.20 o
   9   7   7        5.41      170.36    285.17 o
  10   7   7        0.86      203.04    302.11 o
  11   7   7      418.67      525.64    325.57 o
 -15   8   7      545.07      382.56    353.27 o
 -14   8   7       32.22       36.02    193.06 o
 -13   8   7      747.40      863.87    249.53 o
 -12   8   7        6.62       50.62    216.80 o
 -11   8   7      388.98      287.61    287.23 o
 -10   8   7     1358.84     1313.87    198.02 o
  -9   8   7        7.35     -133.85    145.52 o
  -8   8   7      254.77      421.51     97.71 o
  -7   8   7     1771.17     1563.51    125.08 o
  -6   8   7       32.35      -75.31     75.31 o
  -5   8   7     1598.14     1727.16    136.21 o
  -4   8   7     1723.14     1588.26    205.08 o
  -3   8   7       21.10      -54.14     70.00 o
  -2   8   7     2439.50     2552.13    128.56 o
  -1   8   7     1015.50     1161.67     86.73 o
   0   8   7     1164.26     1482.59    183.96 o
   1   8   7     2984.53     2951.71    221.80 o
   2   8   7      343.56      218.30    132.64 o
   3   8   7     1348.69     1345.87    157.28 o
   4   8   7     2397.88     2411.98    324.63 o
   5   8   7       40.54      289.25    439.64 o
   6   8   7     2883.71     2631.18    492.37 o
   7   8   7     1469.70     1359.18    398.20 o
   8   8   7        1.65      362.11    340.13 o
   9   8   7      683.14      849.88    371.02 o
 -14   9   7      254.47      242.09    215.77 o
 -13   9   7       62.48      208.88    480.19 o
 -12   9   7      294.17      341.63    215.77 o
 -11   9   7     3646.25     3041.83    542.28 o
 -10   9   7      201.22      208.11    277.52 o
  -9   9   7     4709.85     5030.14    290.34 o
  -8   9   7      516.95      760.47    154.25 o
  -7   9   7      202.94      276.03    127.13 o
  -6   9   7     2160.38     2275.43    240.64 o
  -5   9   7      941.72      969.47    135.63 o
  -4   9   7      530.36     1004.77    233.69 o
  -3   9   7     4079.64     4333.62    244.67 o
  -2   9   7      874.97      852.56    122.91 o
  -1   9   7     5215.85     5598.12    215.11 o
   0   9   7     4737.98     4683.56    256.54 o
   1   9   7      161.72      230.13     94.57 o
   2   9   7     1136.04      731.40    279.80 o
   3   9   7      939.20      562.25    149.14 o
   4   9   7        0.01       34.90    118.24 o
   5   9   7     3035.26     3572.47    563.37 o
   6   9   7      620.78      659.02    407.12 o
   7   9   7      882.26     1196.10    430.43 o
   8   9   7     1112.34      927.41    416.77 o
 -11  10   7      489.59      522.48    236.98 o
 -10  10   7      205.20      411.46    237.02 o
  -9  10   7        0.04     -105.67    195.71 o
  -8  10   7        1.31     -133.34    133.34 o
  -7  10   7      100.18      319.53    150.86 o
  -6  10   7      378.56      280.73    203.05 o
  -5  10   7       47.45       -4.76    120.51 o
  -4  10   7     1099.38     1080.67    223.64 o
  -3  10   7      342.95      456.19    194.22 o
  -2  10   7       24.24      106.29    162.86 o
  -1  10   7      305.43      225.94    249.65 o
   0  10   7      685.79      588.30    289.59 o
   1  10   7        9.73     -148.52    154.22 o
   2  10   7       18.33       15.58    149.75 o
   3  10   7      175.65       -0.53    208.71 o
   4  10   7        5.47       -2.93    272.32 o
   5  10   7        0.65      133.43    252.01 o
  -7  11   7      128.82       62.67    247.89 o
  -6  11   7      145.78      238.76    230.42 o
  -5  11   7      116.38      401.25    227.01 o
  -4  11   7       93.33      246.54    351.94 o
  -3  11   7     2036.96     2469.45    353.72 o
  -2  11   7      137.43      261.71    216.51 o
  -1  11   7     2575.09     2949.50    336.52 o
   0  11   7     1108.87     1132.03    224.01 o
   1  11   7      270.69        0.78    216.90 o
 -21   0   8     1783.45     1955.97    421.52 o
 -20   0   8        1.44      128.03    240.76 o
 -19   0   8     1146.76      751.55    297.65 o
 -18   0   8     1041.79     1485.22    266.84 o
 -17   0   8       36.65       41.61    201.63 o
 -16   0   8     1411.72      977.68    216.83 o
 -15   0   8     7821.01     8808.81    471.06 o
 -14   0   8        6.07      -59.59    121.73 o
 -13   0   8     8715.41     8342.04    246.16 o
 -12   0   8     3667.45     3623.36    156.90 o
 -11   0   8     1661.14     1619.68    160.59 o
 -10   0   8     7511.59     7000.49    197.75 o
  -9   0   8    11739.24    11679.14    236.51 o
  -8   0   8     7608.82     7838.80    173.76 o
  -7   0   8    44181.98    45651.12    664.01 o
  -6   0   8     6513.15     6546.35    146.33 o
  -5   0   8    15186.20    15630.40    263.60 o
  -4   0   8    21936.54    22059.36    381.04 o
  -3   0   8       73.00        4.25     42.73 o
  -2   0   8     5675.17     5421.79    298.33 o
  -1   0   8     8185.07     7691.07    208.11 o
   0   0   8     9812.97     9893.27    246.65 o
   1   0   8    12102.82    12742.79    297.79 o
   2   0   8     6123.04     5739.43    295.27 o
   3   0   8      356.85      480.85     85.02 o
   4   0   8     1844.75     2230.47    141.62 o
   5   0   8       43.89      -56.77    231.85 o
   6   0   8      673.64      675.42    161.67 o
   7   0   8     7445.11     8374.76    428.50 o
   8   0   8     1958.82     1685.05    232.74 o
   9   0   8     1863.48     2063.06    241.80 o
  10   0   8     4164.23     4420.05    339.54 o
  11   0   8      738.48      446.92    190.26 o
  12   0   8     1380.65      872.23    437.86 o
  13   0   8        2.93      215.66    184.92 o
  14   0   8      165.45      369.24    202.44 o
 -20   1   8       25.68      -20.18    155.40 o
 -19   1   8      478.06      453.91    192.42 o
 -18   1   8      192.74      242.46    146.61 o
 -17   1   8       40.24      -53.37    109.71 o
 -16   1   8      877.86      886.47    153.88 o
 -15   1   8       48.87      -54.79     97.69 o
 -14   1   8       39.66      -47.56    124.46 o
 -13   1   8      991.60     1111.84     87.36 o
 -12   1   8        1.72      -29.39     45.44 o
 -11   1   8      226.26      176.80     50.23 o
 -10   1   8       67.82       71.71     41.25 o
  -9   1   8       89.65      120.70     44.81 o
  -8   1   8     1567.41     1641.48     54.39 o
  -7   1   8      491.23      580.45     99.70 o
  -6   1   8      217.24      270.98     30.16 o
  -5   1   8      889.08      961.49     51.76 o
  -4   1   8     3240.36     3225.35     78.25 o
  -3   1   8      838.52      820.64     39.80 o
  -2   1   8       41.76      -22.33     33.60 o
  -1   1   8       60.72       18.72     37.59 o
   0   1   8     5294.93     5451.43    167.99 o
   1   1   8      850.31      914.47     86.84 o
   2   1   8     2882.66     2553.15    144.55 o
   3   1   8      649.06      671.88    103.33 o
   4   1   8       77.48      221.55    101.41 o
   5   1   8     4570.47     4811.96    358.47 o
   6   1   8      982.49     1150.20    222.64 o
   7   1   8        4.00       56.92    106.61 o
   8   1   8     1204.35     1037.86    132.14 o
   9   1   8      518.57      781.49    126.02 o
  10   1   8      399.99      566.31    163.20 o
  11   1   8      533.05      366.06    206.53 o
  12   1   8       67.95      241.66    133.68 o
  13   1   8       33.30      352.39    158.26 o
  14   1   8      296.21      396.18    135.68 o
 -20   2   8       81.83      244.41    177.64 o
 -19   2   8       91.10      162.79    145.81 o
 -18   2   8      319.44      147.45    135.30 o
 -17   2   8      289.41      514.11    222.00 o
 -16   2   8     1096.00     1450.12    145.66 o
 -15   2   8     3158.83     2625.01    173.29 o
 -14   2   8       19.39       29.34     99.75 o
 -13   2   8     3087.59     3219.89    145.11 o
 -12   2   8      239.27      135.67     50.51 o
 -11   2   8      167.66      105.67     41.90 o
 -10   2   8     1879.48     1936.58     72.45 o
  -9   2   8       90.74       -8.22     29.63 o
  -8   2   8      514.08      486.81     57.54 o
  -7   2   8    13681.10    14257.27    190.17 o
  -6   2   8      233.81      203.32     30.62 o
  -5   2   8     9149.48     9170.20    154.85 o
  -4   2   8     1461.10     1481.70     60.09 o
  -3   2   8      538.34      427.25     43.43 o
  -2   2   8       73.19       32.46     32.75 o
  -1   2   8     3246.67     3024.81     94.97 o
   0   2   8     1061.01     1095.72     60.13 o
   1   2   8     8954.54     8356.25    197.47 o
   2   2   8      981.57      866.39    121.16 o
   3   2   8     5908.93     5896.48    242.34 o
   4   2   8     3575.69     3127.43    193.65 o
   5   2   8      587.90      663.72    151.50 o
   6   2   8      476.97      575.02     88.64 o
   7   2   8     5628.17     5540.09    185.66 o
   8   2   8     1278.44     1350.09    251.77 o
   9   2   8     4956.87     5191.45    249.89 o
  10   2   8     5519.20     5431.91    350.38 o
  11   2   8       52.75       67.01    247.30 o
  12   2   8      993.57     1338.83    291.86 o
  13   2   8     1244.40     1415.77    301.51 o
  14   2   8       68.03      237.05    217.59 o
 -20   3   8      727.99     1088.78    428.58 o
 -19   3   8      234.95      250.28    183.36 o
 -18   3   8       46.86       23.51    132.04 o
 -17   3   8      619.06      821.52    181.56 o
 -16   3   8      727.05      397.50    125.30 o
 -15   3   8     1847.19     1732.68    160.16 o
 -14   3   8     1756.50     2041.88    164.79 o
 -13   3   8      304.32      171.56     82.69 o
 -12   3   8     2147.67     1953.39    123.78 o
 -11   3   8     6046.95     5895.59    151.77 o
 -10   3   8      631.88      624.68     57.67 o
  -9   3   8     4008.91     3982.45    105.02 o
  -8   3   8     4748.71     4741.92    102.99 o
  -7   3   8      693.53      755.26     45.80 o
  -6   3   8    14853.51    15248.82    193.29 o
  -5   3   8     6100.77     6292.00    134.59 o
  -4   3   8      194.15      188.27     37.79 o
  -3   3   8       95.87       -8.62     28.29 o
  -2   3   8     5948.26     6368.08    111.51 o
  -1   3   8     3075.66     2910.05    106.68 o
   0   3   8      737.36      649.84     67.04 o
   1   3   8     1043.62     1136.99     78.39 o
   2   3   8     2863.31     2744.88    135.33 o
   3   3   8     3868.74     3799.63    140.07 o
   4   3   8      247.74      386.47     77.72 o
   5   3   8     1875.23     1861.34    161.94 o
   6   3   8      891.30      904.64    127.02 o
   7   3   8     1690.45     1463.75    149.64 o
   8   3   8     2438.05     2080.37    179.93 o
   9   3   8      560.28      783.38    255.54 o
  10   3   8     1261.82      991.60    161.80 o
  11   3   8     1547.54     1555.44    189.05 o
  12   3   8      687.61      822.25    274.33 o
  13   3   8      415.74      843.49    283.84 o
 -19   4   8      203.86       18.72    145.46 o
 -18   4   8      151.12      358.83    159.29 o
 -17   4   8      165.02      347.27    151.02 o
 -16   4   8        7.42     -110.57    110.57 o
 -15   4   8      840.19      816.37    182.06 o
 -14   4   8       16.54     -137.13    137.13 o
 -13   4   8     2046.24     2155.28    132.26 o
 -12   4   8      103.21       14.60     75.01 o
 -11   4   8      418.33      305.55     80.88 o
 -10   4   8     1304.85     1294.30     88.34 o
  -9   4   8      696.33      728.07     57.02 o
  -8   4   8     1214.94     1419.59     65.12 o
  -7   4   8     2675.83     2524.04     76.40 o
  -6   4   8      441.31      495.71     39.89 o
  -5   4   8     1216.15     1045.68     62.33 o
  -4   4   8     1525.24     1590.53     61.63 o
  -3   4   8        0.25      -17.73     34.22 o
  -2   4   8      507.74      763.13     59.35 o
  -1   4   8     1261.50     1240.70     56.65 o
   0   4   8      230.00      310.79     64.68 o
   1   4   8     4553.81     4909.87    153.22 o
   2   4   8      685.60      697.63     86.59 o
   3   4   8     4388.51     4487.25    181.35 o
   4   4   8      327.37      246.69     88.33 o
   5   4   8        3.68        1.72     92.75 o
   6   4   8       21.14      -74.37     98.77 o
   7   4   8     1323.13     1295.79    222.20 o
   8   4   8      291.59      227.21    152.09 o
   9   4   8      793.61      885.88    159.89 o
  10   4   8      344.31      243.54    138.99 o
  11   4   8      556.36      581.91    367.46 o
  12   4   8       29.35     -119.42    210.76 o
  13   4   8       10.39      257.10    256.66 o
 -19   5   8     1030.62     1157.41    255.55 o
 -18   5   8       80.52       91.08    143.60 o
 -17   5   8     2672.60     2236.61    284.32 o
 -16   5   8      482.75      637.24    169.86 o
 -15   5   8      837.08     1007.71    152.21 o
 -14   5   8     4813.85     4159.14    204.46 o
 -13   5   8       24.80      153.48    107.79 o
 -12   5   8     3514.08     3626.26    159.01 o
 -11   5   8     3740.74     3769.35    176.24 o
 -10   5   8      107.72      142.20     75.39 o
  -9   5   8     9771.54    10264.91    228.63 o
  -8   5   8     6353.18     6177.96    136.95 o
  -7   5   8     1412.65     1237.02     65.42 o
  -6   5   8    18757.29    20460.35    272.45 o
  -5   5   8     7145.59     6623.74    111.12 o
  -4   5   8     1466.28     1411.49     70.04 o
  -3   5   8     6522.03     6416.71    135.48 o
  -2   5   8      602.46      607.40     55.84 o
  -1   5   8     3050.45     3483.37    152.84 o
   0   5   8    10667.95    10419.86    230.15 o
   1   5   8      451.50      491.83    108.12 o
   2   5   8     6706.53     7031.83    216.85 o
   3   5   8     2738.75     2884.58    166.66 o
   4   5   8      180.49      136.87    117.22 o
   5   5   8     1049.68     1153.64    143.62 o
   6   5   8     5234.23     5092.55    280.96 o
   7   5   8      746.65      479.50    138.31 o
   8   5   8     1657.33     1687.83    192.83 o
   9   5   8      710.55      948.42    174.67 o
  10   5   8      661.19      958.54    275.97 o
  11   5   8     2609.99     2410.46    241.85 o
  12   5   8      196.23      209.57    251.16 o
 -18   6   8      226.63      278.40    167.51 o
 -17   6   8      103.84      316.81    198.43 o
 -16   6   8       40.64      -25.37    137.55 o
 -15   6   8       53.61      -82.78    127.59 o
 -14   6   8      307.08      402.21    149.85 o
 -13   6   8       71.43       -4.18    163.43 o
 -12   6   8        0.21      -39.55     88.55 o
 -11   6   8      610.78      602.63    105.65 o
 -10   6   8      151.51      148.63     80.77 o
  -9   6   8      397.72      419.46     95.16 o
  -8   6   8     1418.91     1474.25    124.70 o
  -7   6   8       64.71       -6.08     63.64 o
  -6   6   8      373.52      366.69     75.90 o
  -5   6   8      127.42       97.25     42.56 o
  -4   6   8     2173.94     2171.43     97.15 o
  -3   6   8     2815.68     2723.96    119.12 o
  -2   6   8     5575.41     6034.54    173.26 o
  -1   6   8      732.21      757.79     80.75 o
   0   6   8     2678.42     2829.53    147.31 o
   1   6   8      392.41      335.02     83.59 o
   2   6   8       20.83      103.71     91.65 o
   3   6   8      312.81      342.10    104.34 o
   4   6   8      958.41      923.72    139.86 o
   5   6   8      107.09       91.27    113.58 o
   6   6   8      954.19     1392.93    498.68 o
   7   6   8      198.14       64.53    149.64 o
   8   6   8      404.98      338.32    149.02 o
   9   6   8        3.51       60.64    187.22 o
  10   6   8      976.66      946.07    188.11 o
  11   6   8      315.52      148.93    156.15 o
 -17   7   8      697.08      412.21    182.95 o
 -16   7   8     1246.88      949.71    204.47 o
 -15   7   8        5.26     -112.64    174.50 o
 -14   7   8      559.20      885.30    245.96 o
 -13   7   8      585.91      406.97    192.62 o
 -12   7   8      246.21      191.90    164.76 o
 -11   7   8     1403.49     1607.70    197.29 o
 -10   7   8       62.05      -80.46     80.46 o
  -9   7   8     1405.39     1222.07    116.07 o
  -8   7   8     2299.07     2361.23    138.32 o
  -7   7   8      354.59      579.48     92.44 o
  -6   7   8      544.76      236.35     80.76 o
  -5   7   8      406.02      251.50    146.43 o
  -4   7   8       51.91      141.29     61.87 o
  -3   7   8     2006.28     2084.63    147.87 o
  -2   7   8      490.84      475.20    110.04 o
  -1   7   8      831.12      816.84    114.68 o
   0   7   8     5298.13     5511.83    178.34 o
   1   7   8      376.68       98.49     74.56 o
   2   7   8     1665.88     1296.31    131.45 o
   3   7   8     1321.36     1381.45    294.14 o
   4   7   8      131.62       51.69    101.97 o
   5   7   8     5047.16     5047.02    303.80 o
   6   7   8     2525.03     2712.57    238.35 o
   7   7   8        1.01     -230.52    230.52 o
   8   7   8     4270.02     4438.02    557.72 o
   9   7   8     2249.45     1696.34    425.24 o
  10   7   8      309.08      483.90    312.95 o
 -15   8   8      243.61      292.87    243.81 o
 -14   8   8        9.95        2.04    316.59 o
 -13   8   8      901.46      792.00    243.91 o
 -12   8   8     1917.06     2040.50    302.14 o
 -11   8   8      125.57      127.97    127.30 o
 -10   8   8     3199.91     3341.62    230.48 o
  -9   8   8      702.16      681.61    133.79 o
  -8   8   8       92.90      357.30    114.42 o
  -7   8   8     4516.17     4119.44    220.51 o
  -6   8   8     2485.03     3006.43    180.16 o
  -5   8   8      227.19      455.88    100.81 o
  -4   8   8     4971.65     4493.46    193.66 o
  -3   8   8      220.37       69.49     86.40 o
  -2   8   8     2046.69     1990.67    154.62 o
  -1   8   8     1170.39     1243.79    177.93 o
   0   8   8       62.71      203.74    140.68 o
   1   8   8        8.80       -6.01    180.42 o
   2   8   8     2055.65     1938.30    164.91 o
   3   8   8     1486.19     1488.55    295.09 o
   4   8   8     1273.87     1545.27    375.70 o
   5   8   8      512.89       16.64    298.84 o
   6   8   8      452.33      910.48    366.57 o
   7   8   8      704.86     1031.08    406.37 o
   8   8   8        6.30      327.06    311.02 o
   9   8   8        2.20     -162.34    279.83 o
 -13   9   8        1.60       17.30    199.30 o
 -12   9   8     1156.08     1850.88    326.09 o
 -11   9   8     1187.48     1351.20    278.41 o
 -10   9   8       28.81      -27.96    122.59 o
  -9   9   8      713.36     1093.55    171.36 o
  -8   9   8      577.64      431.72    244.94 o
  -7   9   8       74.10      -45.71    105.65 o
  -6   9   8     2232.31     2214.14    174.83 o
  -5   9   8     1661.47     1965.88    371.13 o
  -4   9   8        7.70       31.94     83.94 o
  -3   9   8     1006.91     1282.32    217.51 o
  -2   9   8      762.64      665.78    100.53 o
  -1   9   8      102.06        9.25     64.62 o
   0   9   8      937.84     1026.20     99.56 o
   1   9   8      329.39      439.61    190.49 o
   2   9   8        0.53      -32.29    125.83 o
   3   9   8       28.07      115.26    239.71 o
   4   9   8       14.17      721.56    274.00 o
   5   9   8      178.61      131.30    336.27 o
   6   9   8      151.61      621.29    382.91 o
   7   9   8        0.01      659.47    377.41 o
 -11  10   8      167.15      473.34    240.35 o
 -10  10   8     2154.75     2182.05    325.32 o
  -9  10   8      127.82       88.12    216.41 o
  -8  10   8      782.35      640.63    212.98 o
  -7  10   8      978.14      835.53    246.43 o
  -6  10   8      108.32      -25.41    190.46 o
  -5  10   8     1433.23      886.44    218.23 o
  -4  10   8     2290.51     2937.47    327.13 o
  -3  10   8        7.08      148.21    308.43 o
  -2  10   8     3262.99     2755.92    259.57 o
  -1  10   8      778.32      760.75    196.45 o
   0  10   8     1038.71      987.21    200.61 o
   1  10   8     1341.06     1062.29    269.81 o
   2  10   8      456.66      265.30    286.36 o
   3  10   8      236.43      143.04    125.21 o
   4  10   8     4154.64     5149.99    476.27 o
  -6  11   8       53.18        5.80    230.07 o
  -5  11   8      132.99       42.48    209.37 o
  -4  11   8        0.03      -39.26    191.16 o
  -3  11   8       43.68      131.61    204.87 o
  -2  11   8        7.10       80.39    172.80 o
  -1  11   8       25.92      163.38    247.58 o
   0  11   8        0.15     -101.05    240.18 o
 -21   1   9      217.91      404.53    196.07 o
 -20   1   9     1124.69      964.62    457.17 o
 -19   1   9      235.32       51.29    227.92 o
 -18   1   9       38.09      -40.70    134.37 o
 -17   1   9     1563.55     1626.91    195.27 o
 -16   1   9     1088.52      952.89    161.14 o
 -15   1   9      258.96      250.46    129.31 o
 -14   1   9     5775.79     5400.76    263.43 o
 -13   1   9      121.06      156.28     80.73 o
 -12   1   9     1450.84     1287.37     75.40 o
 -11   1   9     5164.84     5011.32    127.20 o
 -10   1   9     2390.68     2499.45     78.42 o
  -9   1   9     2700.91     2442.22     74.08 o
  -8   1   9    16998.16    16907.43    229.44 o
  -7   1   9     1018.10     1090.00     52.35 o
  -6   1   9    24697.26    24871.47    277.98 o
  -5   1   9     9624.65     9942.06    173.31 o
  -4   1   9      596.07      687.17     42.65 o
  -3   1   9     7985.41     8035.14    115.61 o
  -2   1   9     4559.68     4692.28    107.38 o
  -1   1   9      911.28      898.84     61.85 o
   0   1   9    26247.10    25433.97    511.94 o
   1   1   9     2034.16     2377.57    139.55 o
   2   1   9     2749.15     2585.04    161.19 o
   3   1   9      897.96      806.11    115.14 o
   4   1   9     1194.86     1306.82    149.19 o
   5   1   9     2326.79     2292.38    275.07 o
   6   1   9     3814.56     3931.99    335.23 o
   7   1   9        6.66     -176.15    176.15 o
   8   1   9     5581.74     4740.13    382.76 o
   9   1   9     3265.07     3234.05    320.08 o
  10   1   9     1501.13     1299.70    167.54 o
  11   1   9     1579.59     1307.40    268.17 o
  12   1   9       39.69      252.20    208.09 o
  13   1   9      153.44      496.83    230.22 o
 -20   2   9        9.06      274.96    151.68 o
 -19   2   9      148.77      224.74    149.26 o
 -18   2   9      451.24      291.66    147.50 o
 -17   2   9      395.63      356.79    135.48 o
 -16   2   9       50.12       -9.71    108.41 o
 -15   2   9       23.72      -91.67    115.95 o
 -14   2   9      183.12      -23.45    108.49 o
 -13   2   9       69.26       37.48     71.09 o
 -12   2   9      100.07       36.92     55.76 o
 -11   2   9      240.77      266.93     51.05 o
 -10   2   9     2322.29     2406.29     79.89 o
  -9   2   9      496.98      470.77     67.69 o
  -8   2   9        4.84       36.25     33.55 o
  -7   2   9     3724.96     3995.79    105.20 o
  -6   2   9      745.94      631.10     36.60 o
  -5   2   9     3801.89     3936.69    110.78 o
  -4   2   9     2584.98     2644.93     82.25 o
  -3   2   9       17.57       59.51     36.60 o
  -2   2   9    12626.03    13879.07    214.22 o
  -1   2   9     1301.81     1488.93    105.40 o
   0   2   9     5898.73     5713.28    132.49 o
   1   2   9     5375.73     5088.56    218.88 o
   2   2   9     1292.71     1582.97    150.83 o
   3   2   9     1122.05      900.86    138.23 o
   4   2   9     4935.92     4672.09    328.69 o
   5   2   9      734.48      663.13    199.63 o
   6   2   9      476.22      453.97     87.42 o
   7   2   9     2491.48     2433.30    248.08 o
   8   2   9      568.93      419.01    122.10 o
   9   2   9     2030.75     2185.36    228.36 o
  10   2   9     1488.58     1150.36    333.45 o
  11   2   9      297.54      437.42    233.63 o
  12   2   9      333.90      600.05    253.39 o
  13   2   9     1313.01     1499.69    315.33 o
 -20   3   9      187.10      154.08    174.32 o
 -19   3   9      359.29      573.18    176.20 o
 -18   3   9      204.25      225.75    155.57 o
 -17   3   9      259.80      257.24    140.09 o
 -16   3   9     2744.40     2609.59    354.17 o
 -15   3   9       49.56      -44.32    107.57 o
 -14   3   9      819.65      615.18    123.18 o
 -13   3   9        0.56      -12.62     77.13 o
 -12   3   9      170.67      217.76     81.03 o
 -11   3   9      338.51      477.63     67.45 o
 -10   3   9       23.82       -2.22     45.84 o
  -9   3   9      745.23      821.42     56.22 o
  -8   3   9      565.62      465.09     44.76 o
  -7   3   9     2452.14     2611.81    119.64 o
  -6   3   9     4610.89     4235.36     78.20 o
  -5   3   9     1764.97     1865.09     71.02 o
  -4   3   9        8.00       15.75     40.69 o
  -3   3   9        9.66       29.99     45.13 o
  -2   3   9     1420.66     1364.40     52.56 o
  -1   3   9     3944.83     3622.24    122.00 o
   0   3   9     7345.89     7363.00    216.42 o
   1   3   9       10.60       -8.89     73.67 o
   2   3   9     9317.44     9100.72    358.63 o
   3   3   9     1463.04     1442.65    125.30 o
   4   3   9       74.54      -30.89     81.24 o
   5   3   9       81.09       16.53    155.85 o
   6   3   9     3267.50     3395.61    344.09 o
   7   3   9        0.19      114.11    103.90 o
   8   3   9     4821.78     5080.95    318.74 o
   9   3   9     1393.81     1440.91    173.53 o
  10   3   9      276.22      279.25    172.96 o
  11   3   9     1027.82      842.45    283.99 o
  12   3   9      134.13      271.66    251.31 o
 -19   4   9      977.07      779.29    191.27 o
 -18   4   9     1452.93     1482.68    222.79 o
 -17   4   9      145.04      -61.19    128.89 o
 -16   4   9     2125.16     2057.83    233.53 o
 -15   4   9     3248.56     3002.85    227.37 o
 -14   4   9        1.39       20.60    109.08 o
 -13   4   9     2535.35     2894.21    246.04 o
 -12   4   9     3474.77     3686.16    162.73 o
 -11   4   9      900.44     1032.15     95.36 o
 -10   4   9     5619.16     5243.17    131.57 o
  -9   4   9     4166.04     4242.59    107.82 o
  -8   4   9     3613.54     3836.76     96.69 o
  -7   4   9    15934.30    15498.92    225.54 o
  -6   4   9     9552.04     9777.94    144.36 o
  -5   4   9      324.45      302.47     52.33 o
  -4   4   9     6585.09     6445.22    119.20 o
  -3   4   9     2353.20     2189.83     70.91 o
  -2   4   9     1810.41     1701.59     64.61 o
  -1   4   9     5496.11     5890.24    147.15 o
   0   4   9        0.13       14.92     77.51 o
   1   4   9     3079.03     3073.24    129.22 o
   2   4   9     2959.94     2978.29    156.15 o
   3   4   9      182.65      165.60     87.38 o
   4   4   9      627.65      754.82    153.41 o
   5   4   9      907.30      904.81    131.83 o
   6   4   9      102.10      130.81    108.54 o
   7   4   9      465.24      382.04    133.08 o
   8   4   9        5.13     -112.42    114.55 o
   9   4   9     1847.80     1818.39    199.45 o
  10   4   9      908.30      972.74    178.27 o
  11   4   9       24.39     -171.25    226.95 o
  12   4   9     1015.10     1479.64    350.97 o
 -19   5   9        7.54       65.87    152.29 o
 -18   5   9        1.34     -128.83    128.83 o
 -17   5   9      157.19      209.60    148.09 o
 -16   5   9        6.92       28.92    169.70 o
 -15   5   9      167.46      213.15    201.33 o
 -14   5   9       61.27       18.74    113.58 o
 -13   5   9      220.82      157.17     90.03 o
 -12   5   9      555.60      320.47     96.91 o
 -11   5   9       74.66      282.31     83.01 o
 -10   5   9     1152.47     1122.14     99.46 o
  -9   5   9      635.51      573.07    108.21 o
  -8   5   9     1947.08     2198.25    106.04 o
  -7   5   9       27.55      -32.91     49.97 o
  -6   5   9      675.57      736.58     51.24 o
  -5   5   9        8.93       -3.19     88.05 o
  -4   5   9     1614.08     1646.67     94.18 o
  -3   5   9      183.22      279.31     59.97 o
  -2   5   9     2322.00     2211.73     80.39 o
  -1   5   9     1842.33     2036.78     86.81 o
   0   5   9     1093.98     1121.60    106.24 o
   1   5   9        7.92      -32.34     74.70 o
   2   5   9      308.64      427.27    100.80 o
   3   5   9      706.52      488.46    107.04 o
   4   5   9      110.05      -23.92    207.95 o
   5   5   9       35.75      -37.94    103.37 o
   6   5   9       39.92      106.10    115.40 o
   7   5   9     1145.78      995.42    166.47 o
   8   5   9      146.83      142.89    232.82 o
   9   5   9      222.49      278.30    230.14 o
  10   5   9     1174.77     1774.47    378.75 o
  11   5   9      115.30      172.44    270.92 o
 -18   6   9     1281.60     1763.05    246.31 o
 -17   6   9      170.72      174.32    159.66 o
 -16   6   9      342.02      206.67    149.23 o
 -15   6   9     1088.56     1041.64    196.94 o
 -14   6   9       57.22       99.15    139.87 o
 -13   6   9     1102.41     1530.84    146.46 o
 -12   6   9      887.72     1041.63    165.33 o
 -11   6   9        7.68      -53.76     90.17 o
 -10   6   9     2682.21     2651.93    153.16 o
  -9   6   9     1625.81     1589.79    117.93 o
  -8   6   9     1706.77     1854.77    114.54 o
  -7   6   9     1899.74     1806.32    111.19 o
  -6   6   9      523.61      561.35     75.13 o
  -5   6   9     3503.04     3623.16     96.05 o
  -4   6   9     5810.78     5385.02    169.76 o
  -3   6   9      294.23      345.81     88.82 o
  -2   6   9     6457.81     6166.85    210.04 o
  -1   6   9     3940.12     4207.86    199.99 o
   0   6   9      243.31      209.75     84.35 o
   1   6   9     8628.28     8332.15    243.23 o
   2   6   9       59.42       97.93     81.15 o
   3   6   9     1091.62     1136.04    235.45 o
   4   6   9     5048.08     5002.01    348.89 o
   5   6   9     1471.00     1408.90    237.35 o
   6   6   9     1845.22     1758.93    196.35 o
   7   6   9     5945.12     5499.70    323.45 o
   8   6   9      401.06      354.97    153.83 o
   9   6   9     1289.85     1218.48    248.12 o
  10   6   9     2852.36     3213.85    477.07 o
 -17   7   9      193.43      414.47    232.66 o
 -16   7   9       58.39      278.90    215.33 o
 -15   7   9        7.04      327.11    209.59 o
 -14   7   9     1386.66     1055.93    259.19 o
 -13   7   9      635.53      636.88    226.90 o
 -12   7   9      131.61       51.13    129.33 o
 -11   7   9      934.23      873.04    138.98 o
 -10   7   9      325.45      331.43    150.43 o
  -9   7   9      491.97      287.13    162.82 o
  -8   7   9      715.17      978.69    128.77 o
  -7   7   9      360.24      269.04     92.40 o
  -6   7   9      568.38      601.36     98.88 o
  -5   7   9     3531.35     3628.74    153.72 o
  -4   7   9      584.30      598.93     54.19 o
  -3   7   9     2514.08     2325.37    182.58 o
  -2   7   9      696.17      656.52    131.48 o
  -1   7   9       14.96      -42.26    253.79 o
   0   7   9       69.86       35.01     81.35 o
   1   7   9     1020.60      877.72    138.33 o
   2   7   9       85.08      254.07    111.05 o
   3   7   9     1542.25     1767.02    180.01 o
   4   7   9       58.51     -105.96    169.77 o
   5   7   9     1564.49     1303.42    287.55 o
   6   7   9      100.56       62.83    124.82 o
   7   7   9      261.71      469.79    301.96 o
   8   7   9        7.52      207.79    316.22 o
   9   7   9      179.34      551.93    333.15 o
 -15   8   9      370.30      423.72    458.51 o
 -14   8   9       10.97      275.35    218.48 o
 -13   8   9      970.39     1358.52    281.46 o
 -12   8   9      366.25      424.83    215.85 o
 -11   8   9        1.61       37.43    278.46 o
 -10   8   9      998.33     1186.37    181.54 o
  -9   8   9      161.43       78.90    104.73 o
  -8   8   9      531.22      193.92    120.44 o
  -7   8   9     3016.53     3243.98    190.32 o
  -6   8   9        0.36       47.01     77.95 o
  -5   8   9     1165.35     1201.33    269.86 o
  -4   8   9     3154.06     3322.82    205.91 o
  -3   8   9       50.77       53.85     74.69 o
  -2   8   9     1727.25     1753.89    301.47 o
  -1   8   9     3441.78     3050.94    220.23 o
   0   8   9        8.60      133.27    125.72 o
   1   8   9      990.17      807.19    261.22 o
   2   8   9      783.19     1078.36    273.76 o
   3   8   9     1020.05      844.53    466.23 o
   4   8   9     1631.84     1410.87    438.90 o
   5   8   9      270.69      373.10    359.74 o
   6   8   9      329.64      475.29    364.64 o
   7   8   9     1483.23     2027.11    451.67 o
   8   8   9      211.32      595.75    370.28 o
 -13   9   9      681.65      848.62    419.89 o
 -12   9   9      671.42      766.90    250.79 o
 -11   9   9     2942.73     3407.99    255.30 o
 -10   9   9        0.16      166.40    125.52 o
  -9   9   9     1260.48     1526.71    183.99 o
  -8   9   9     2398.71     2322.28    205.06 o
  -7   9   9       84.31      336.88    109.76 o
  -6   9   9     4465.75     4245.75    219.42 o
  -5   9   9     3211.23     3264.53    251.58 o
  -4   9   9      167.84      123.75    129.02 o
  -3   9   9     4183.67     3941.27    185.75 o
  -2   9   9      495.89      574.51     91.03 o
  -1   9   9     1327.10     1174.01    146.68 o
   0   9   9     1054.40     1141.03    178.24 o
   1   9   9      316.51      366.82    148.20 o
   2   9   9       34.12      -72.01    235.84 o
   3   9   9     3943.76     3122.21    558.17 o
   4   9   9       96.54      281.76    388.85 o
   5   9   9     2249.62     2724.30    551.34 o
   6   9   9      350.30      971.67    426.42 o
 -11  10   9       22.02     -196.53    230.81 o
 -10  10   9      176.67      180.52    149.85 o
  -9  10   9       96.35     -316.66    316.66 o
  -8  10   9       16.65      321.26    217.54 o
  -7  10   9      124.52       15.72    199.87 o
  -6  10   9       37.47       94.15    180.56 o
  -5  10   9       33.80     -109.27    163.50 o
  -4  10   9        0.77       82.83    172.26 o
  -3  10   9      452.56      589.14    184.15 o
  -2  10   9      291.98      490.48    176.85 o
  -1  10   9      325.11      525.29    179.68 o
   0  10   9      307.68      281.09    172.46 o
   1  10   9        8.17     -121.61    121.61 o
   2  10   9       55.49      -99.15    348.60 o
   3  10   9        8.75     -192.34    353.50 o
  -4  11   9      183.63      422.39    368.80 o
 -21   0  10     1479.24     2021.62    441.57 o
 -20   0  10      368.52       87.19    256.21 o
 -19   0  10      569.22      357.21    200.08 o
 -18   0  10     3453.54     3973.83    376.02 o
 -17   0  10      346.47      247.94    184.12 o
 -16   0  10     1413.64      983.90    226.17 o
 -15   0  10     5383.01     6937.42    439.18 o
 -14   0  10      498.01      744.84    209.00 o
 -13   0  10     5048.42     4765.59    230.00 o
 -12   0  10     3188.43     3709.70    201.05 o
 -11   0  10      819.50      586.48     79.76 o
 -10   0  10     2031.87     1777.48    138.38 o
  -9   0  10    14631.05    14920.68    332.40 o
  -8   0  10      759.74      728.68     79.76 o
  -7   0  10     7436.11     6803.15    160.13 o
  -6   0  10     7254.25     7735.42    163.25 o
  -5   0  10       83.53       12.93     30.66 o
  -4   0  10    10928.04    11119.77    241.19 o
  -3   0  10    17027.61    17945.08    421.93 o
  -2   0  10      236.72      256.84     72.65 o
  -1   0  10    25637.64    26167.21    533.48 o
   0   0  10      889.45      941.51     94.13 o
   1   0  10     1176.03     1145.17     97.53 o
   2   0  10      889.34      995.24     96.66 o
   3   0  10      230.15      352.08    161.08 o
   4   0  10       66.72      182.93     92.25 o
   5   0  10     1186.13     1241.28    124.85 o
   6   0  10      104.81       70.85    160.41 o
   7   0  10     3702.15     3822.52    287.11 o
   8   0  10      135.38      104.56    159.37 o
   9   0  10     3388.04     3613.10    299.14 o
  10   0  10     2427.55     2875.21    272.70 o
  11   0  10       46.74      182.10    178.38 o
  12   0  10      456.92      724.82    207.20 o
 -21   1  10       72.38      171.82    175.41 o
 -20   1  10      143.99      -78.51    134.74 o
 -19   1  10      411.87      423.92    147.94 o
 -18   1  10       23.37       -7.80    122.42 o
 -17   1  10       60.72       50.18    122.89 o
 -16   1  10        5.64       40.88    121.11 o
 -15   1  10       56.18      -38.85    119.50 o
 -14   1  10      674.70      412.08    141.29 o
 -13   1  10      154.37      151.68     65.39 o
 -12   1  10      390.34      369.91     63.50 o
 -11   1  10        1.05      -36.91     36.91 o
 -10   1  10       35.33      -23.64     40.59 o
  -9   1  10        0.81      -34.76     34.76 o
  -8   1  10        0.22        1.13     35.53 o
  -7   1  10        7.80      -26.83     26.83 o
  -6   1  10       13.40       -5.27     22.87 o
  -5   1  10     1554.22     1611.67     69.85 o
  -4   1  10     1003.70     1028.62     53.62 o
  -3   1  10      795.81      849.42     40.52 o
  -2   1  10      397.82      496.63     84.03 o
  -1   1  10     1780.25     2135.49     74.32 o
   0   1  10     1867.61     1763.16    159.54 o
   1   1  10       29.55       38.12     84.19 o
   2   1  10      162.30       80.18     93.98 o
   3   1  10      995.64     1038.90    182.00 o
   4   1  10       60.32     -146.16    146.16 o
   5   1  10     1075.89      946.96    264.97 o
   6   1  10     1145.30     1091.25    213.78 o
   7   1  10      133.98       91.64    199.77 o
   8   1  10      836.45      904.24    222.94 o
   9   1  10      550.59      510.34    222.05 o
  10   1  10       12.63      103.67    203.04 o
  11   1  10      241.77      251.90    218.04 o
  12   1  10      303.71      735.07    239.13 o
 -20   2  10      192.23      102.76    150.39 o
 -19   2  10        0.20       -8.19    138.41 o
 -18   2  10     1700.89     1276.56    190.01 o
 -17   2  10     1587.20     1701.81    194.57 o
 -16   2  10      434.50      581.37    179.95 o
 -15   2  10     1391.73     1374.86    177.61 o
 -14   2  10       38.34       17.27    108.89 o
 -13   2  10      304.13      438.70     94.67 o
 -12   2  10     1413.02     1514.04     94.49 o
 -11   2  10      694.43      821.24     69.52 o
 -10   2  10     2155.74     2139.93     86.36 o
  -9   2  10      877.18      807.34     62.52 o
  -8   2  10     1904.92     1639.53     63.22 o
  -7   2  10    13286.11    14317.35    188.55 o
  -6   2  10        1.82      -28.88     39.21 o
  -5   2  10      263.67      202.54     43.16 o
  -4   2  10     3699.56     3874.06    111.79 o
  -3   2  10      381.40      351.45     44.06 o
  -2   2  10     2540.29     2766.25     68.56 o
  -1   2  10    16171.17    16018.38    282.18 o
   0   2  10      276.16      353.54     54.67 o
   1   2  10    12511.90    13029.42    432.34 o
   2   2  10     1833.61     1426.54    227.62 o
   3   2  10      150.73      -30.42    156.27 o
   4   2  10      695.36      841.07    466.23 o
   5   2  10     3020.60     3657.31    300.18 o
   6   2  10       47.04      -21.85     87.35 o
   7   2  10     7481.09     6781.15    466.30 o
   8   2  10     2325.36     2281.11    517.32 o
   9   2  10     1259.10     1601.81    166.33 o
  10   2  10     2593.80     1959.68    317.11 o
  11   2  10      488.64      661.54    260.37 o
  12   2  10        8.46      462.07    249.68 o
 -20   3  10     1065.94      946.53    200.78 o
 -19   3  10      601.36      810.39    192.56 o
 -18   3  10        8.34      133.59    148.63 o
 -17   3  10     2247.00     1954.59    210.37 o
 -16   3  10     1916.79     2111.31    206.94 o
 -15   3  10      168.44      277.22    135.02 o
 -14   3  10      232.11      279.25     99.39 o
 -13   3  10     1092.44     1289.96    129.34 o
 -12   3  10     1126.76     1413.33    123.99 o
 -11   3  10     2917.95     2732.70     99.55 o
 -10   3  10      529.91      659.28     57.94 o
  -9   3  10     1477.42     1489.97     65.52 o
  -8   3  10     8731.60     8952.16    180.33 o
  -7   3  10     5108.16     5546.73    107.22 o
  -6   3  10     1907.23     2003.30    112.56 o
  -5   3  10     2373.25     2304.34     83.47 o
  -4   3  10     1184.86     1087.22     66.65 o
  -3   3  10     6867.73     6576.90    135.27 o
  -2   3  10     1633.69     1777.69     84.00 o
  -1   3  10     1832.53     1878.17     99.44 o
   0   3  10     2286.85     2284.29    115.65 o
   1   3  10     1935.96     2094.72    115.13 o
   2   3  10        4.42       43.78     74.20 o
   3   3  10     3131.52     3408.61    157.21 o
   4   3  10      347.27      392.60    108.69 o
   5   3  10      184.03      212.22    108.72 o
   6   3  10     1391.56     1419.47    150.12 o
   7   3  10       84.45      144.71    111.58 o
   8   3  10     3200.30     2870.55    210.63 o
   9   3  10     1192.54     1252.67    168.22 o
  10   3  10      243.88       -3.71    237.50 o
  11   3  10      514.60      394.49    253.54 o
  12   3  10      969.24     1480.23    345.63 o
 -19   4  10        7.34       51.31    149.77 o
 -18   4  10      384.63      234.42    162.08 o
 -17   4  10      623.70      272.74    181.64 o
 -16   4  10      316.18      147.27    154.85 o
 -15   4  10      952.80     1187.82    211.72 o
 -14   4  10      326.37      275.17     95.73 o
 -13   4  10      229.10      347.14    107.61 o
 -12   4  10       60.00       64.35     87.87 o
 -11   4  10       39.64       22.04     73.51 o
 -10   4  10     1267.39     1330.20     82.68 o
  -9   4  10     1591.81     1656.98     81.59 o
  -8   4  10     2617.42     2815.70     83.14 o
  -7   4  10     4224.00     4447.31     98.83 o
  -6   4  10      101.87      126.83     55.39 o
  -5   4  10     1292.50     1411.12     72.03 o
  -4   4  10      210.37      179.28     45.37 o
  -3   4  10     1929.58     1904.41     73.80 o
  -2   4  10      424.51      320.11     57.12 o
  -1   4  10     2381.00     2474.95    141.21 o
   0   4  10       53.57      131.46     72.68 o
   1   4  10     3259.01     3377.09    361.67 o
   2   4  10      350.63      278.43    101.09 o
   3   4  10      384.56      421.15    108.54 o
   4   4  10       55.80        4.76     96.42 o
   5   4  10     1099.88     1191.28    177.44 o
   6   4  10       15.33      117.53    115.39 o
   7   4  10     1107.04     1385.11    431.92 o
   8   4  10      168.62      159.13    256.73 o
   9   4  10     1148.95     1573.36    335.67 o
  10   4  10      106.21      390.04    258.74 o
  11   4  10       26.89      379.49    272.85 o
 -19   5  10     1093.20     1251.91    224.72 o
 -18   5  10      207.31      173.96    165.02 o
 -17   5  10     1967.45     2268.26    252.96 o
 -16   5  10     2195.76     2757.36    267.06 o
 -15   5  10        0.34      -72.31    161.19 o
 -14   5  10     3011.42     3246.24    237.09 o
 -13   5  10     1161.06     1115.79    132.74 o
 -12   5  10     1157.59     1038.11    137.94 o
 -11   5  10     8391.76     8436.06    262.17 o
 -10   5  10     1114.57      971.70    104.34 o
  -9   5  10     6622.09     6400.14    198.99 o
  -8   5  10     6705.65     6715.13    182.21 o
  -7   5  10      357.34      375.57     49.93 o
  -6   5  10     8338.34     8624.94    173.46 o
  -5   5  10    10428.54    10405.22    261.97 o
  -4   5  10       14.76       40.36     54.31 o
  -3   5  10     8609.43     9026.44    166.37 o
  -2   5  10     3821.38     3744.36    108.27 o
  -1   5  10      605.13      798.20     84.92 o
   0   5  10     5321.56     5416.04    182.15 o
   1   5  10      919.58      970.80    144.60 o
   2   5  10     1680.51     1631.03    155.40 o
   3   5  10      975.24      848.60    131.91 o
   4   5  10     1472.21     1346.66    328.25 o
   5   5  10     2540.64     2579.41    214.41 o
   6   5  10     1957.42     2074.35    293.19 o
   7   5  10      159.06     -105.53    116.28 o
   8   5  10     1585.67     1982.38    276.78 o
   9   5  10     1617.93     1731.69    385.28 o
  10   5  10       44.56     -204.23    257.55 o
 -18   6  10        0.09      378.79    219.27 o
 -17   6  10        6.76      113.62    193.10 o
 -16   6  10       87.07      -10.06    185.03 o
 -15   6  10      261.23      349.76    314.36 o
 -14   6  10      101.45      -16.66    179.18 o
 -13   6  10      146.82       89.94    106.12 o
 -12   6  10      307.24      434.97    115.87 o
 -11   6  10       68.65     -118.61    121.94 o
 -10   6  10      603.15      446.42    161.63 o
  -9   6  10      329.85      204.89    168.03 o
  -8   6  10      221.32      166.86    112.10 o
  -7   6  10      501.86      413.07     88.47 o
  -6   6  10      549.81      486.31    125.49 o
  -5   6  10     1328.69     1500.62    169.49 o
  -4   6  10     2669.23     2504.64    139.50 o
  -3   6  10     3683.89     3782.91    167.41 o
  -2   6  10     2508.23     2768.33    159.04 o
  -1   6  10        0.66      -45.95     84.20 o
   0   6  10        8.49      -26.60     86.51 o
   1   6  10     2312.69     2570.78    238.59 o
   2   6  10     1211.70      983.50    156.73 o
   3   6  10       53.62       89.44    108.01 o
   4   6  10     1344.93     1224.61    172.54 o
   5   6  10       12.08      -68.20    186.11 o
   6   6  10     1851.48     1937.09    473.14 o
   7   6  10        4.66     -108.36    111.63 o
   8   6  10       62.16       95.54    142.01 o
   9   6  10      207.44      309.24    315.03 o
 -17   7  10      359.32      160.11    354.83 o
 -16   7  10      520.42      185.84    305.37 o
 -15   7  10       71.25      -83.19    183.10 o
 -14   7  10      409.46      623.73    233.01 o
 -13   7  10      236.87      -30.38    175.76 o
 -12   7  10        7.65      -37.43    200.02 o
 -11   7  10      165.36      103.99    100.05 o
 -10   7  10      778.21      775.67    127.75 o
  -9   7  10        1.42      -83.02    269.86 o
  -8   7  10       90.17        8.31     91.65 o
  -7   7  10      370.61      354.95    101.97 o
  -6   7  10     1853.02     2165.97    138.96 o
  -5   7  10     2920.67     2970.77    222.07 o
  -4   7  10       43.20       18.70    140.28 o
  -3   7  10     1694.81     1787.16    191.64 o
  -2   7  10     2114.66     2230.59    186.77 o
  -1   7  10       66.04       -1.41    187.98 o
   0   7  10     2005.93     2257.07    190.16 o
   1   7  10      656.72      499.27    190.67 o
   2   7  10      701.62      613.85    151.25 o
   3   7  10     3990.28     4419.87    408.16 o
   4   7  10      940.01      424.33    147.50 o
   5   7  10     1222.40      766.00    172.06 o
   6   7  10     4441.10     5157.15    331.32 o
   7   7  10      600.34      810.96    360.77 o
   8   7  10     1686.60     2073.75    445.14 o
 -15   8  10      759.02      361.34    226.61 o
 -14   8  10      171.83       -0.93    243.66 o
 -13   8  10      789.24      992.20    265.28 o
 -12   8  10     2439.91     2879.61    230.49 o
 -11   8  10        1.20     -135.71    169.45 o
 -10   8  10      555.18      780.64    138.30 o
  -9   8  10      974.42      915.33    140.25 o
  -8   8  10      586.25      732.65    125.08 o
  -7   8  10      679.97      820.53    119.41 o
  -6   8  10     3097.06     3125.37    208.14 o
  -5   8  10        0.60      -30.79     66.47 o
  -4   8  10     2223.45     2519.95    293.08 o
  -3   8  10     1629.53     1680.18    197.22 o
  -2   8  10       10.82       28.01    152.90 o
  -1   8  10      694.47      625.85    327.18 o
   0   8  10      656.19      601.43    247.76 o
   1   8  10       37.46     -125.51    217.86 o
   2   8  10     2777.32     2864.37    530.10 o
   3   8  10        4.58      610.90    385.13 o
   4   8  10     1253.48      960.53    390.63 o
   5   8  10      154.11      399.84    340.58 o
   6   8  10        8.82      325.87    359.59 o
   7   8  10        6.35       79.76    329.44 o
 -13   9  10      267.05      132.34    208.64 o
 -12   9  10      236.50      182.79    215.51 o
 -11   9  10     1352.94     1334.83    187.08 o
 -10   9  10      276.34      479.24    144.31 o
  -9   9  10      530.91      576.66    134.01 o
  -8   9  10     1774.54     1424.57    160.59 o
  -7   9  10       94.97       91.05    103.31 o
  -6   9  10      849.88      694.09    142.71 o
  -5   9  10      363.67      374.74    101.69 o
  -4   9  10      107.87      115.16     85.24 o
  -3   9  10       51.80       28.23     71.11 o
  -2   9  10     1156.81     1562.49    144.45 o
  -1   9  10      390.53      381.95    149.63 o
   0   9  10      381.25      162.79    230.39 o
   1   9  10      125.32      425.49    258.95 o
   2   9  10       15.24      225.47    365.53 o
   3   9  10       79.07      262.75    372.95 o
   4   9  10        0.71      -18.57    349.64 o
   5   9  10        3.63      265.87    361.81 o
 -10  10  10     1038.69      362.11    367.90 o
  -9  10  10      199.09      187.79    226.51 o
  -8  10  10      269.62      355.41    234.38 o
  -7  10  10     1478.54     1370.25    298.18 o
  -6  10  10      834.42      845.08    217.21 o
  -5  10  10      443.19      702.02    233.28 o
  -4  10  10     3028.19     2718.78    278.21 o
  -3  10  10        0.25      -66.56    193.70 o
  -2  10  10     1800.70     1909.96    303.99 o
  -1  10  10      776.80      320.80    171.45 o
   0  10  10        2.88     -132.17    132.17 o
   1  10  10      827.20      866.45    304.88 o
   2  10  10     3279.88     3980.85    664.22 o
 -21   1  11       65.08      140.12    162.17 o
 -20   1  11      400.14      417.49    173.09 o
 -19   1  11     3218.55     2824.40    252.37 o
 -18   1  11       36.58       11.81    134.71 o
 -17   1  11     3776.86     4372.24    270.70 o
 -16   1  11     3258.11     3185.88    234.34 o
 -15   1  11      684.82      689.82    148.87 o
 -14   1  11     1922.55     1988.23    157.59 o
 -13   1  11      149.02      122.29     79.07 o
 -12   1  11       83.95       81.31     61.12 o
 -11   1  11     6072.42     5846.88    144.82 o
 -10   1  11     7073.07     7213.48    143.47 o
  -9   1  11     2772.33     2962.44    104.64 o
  -8   1  11    10907.50    11334.94    165.74 o
  -7   1  11        1.01       -6.54     28.74 o
  -6   1  11     3448.34     3373.66     75.15 o
  -5   1  11     6741.21     6794.79    132.70 o
  -4   1  11     1335.16     1374.14     56.80 o
  -3   1  11     8002.22     8301.08    156.10 o
  -2   1  11    14267.40    14483.19    226.55 o
  -1   1  11     1213.00     1307.68     63.94 o
   0   1  11    12697.46    12495.91    296.88 o
   1   1  11      464.25      307.67    104.66 o
   2   1  11     1786.21     1922.66    204.52 o
   3   1  11      665.03      749.35    181.15 o
   4   1  11     1449.18     1406.96    245.22 o
   5   1  11        7.63       14.09    190.04 o
   6   1  11     2468.10     2855.95    265.74 o
   7   1  11       95.54       86.79    297.95 o
   8   1  11     5109.07     4779.49    383.95 o
   9   1  11     1973.27     2103.46    285.03 o
  10   1  11       32.47     -252.84    420.33 o
  11   1  11      439.65      815.12    236.31 o
 -20   2  11      479.15      517.83    179.55 o
 -19   2  11      166.37      105.18    141.14 o
 -18   2  11     1259.94     1184.79    191.84 o
 -17   2  11      305.55      372.96    175.45 o
 -16   2  11       28.61      120.63    129.04 o
 -15   2  11       44.76       12.62    140.89 o
 -14   2  11      110.18      171.53     89.55 o
 -13   2  11      487.31      653.70    105.19 o
 -12   2  11      263.99      199.29     67.05 o
 -11   2  11      826.21      817.01     71.62 o
 -10   2  11     2336.11     2310.08    104.29 o
  -9   2  11      318.80      324.43     46.14 o
  -8   2  11      469.84      550.20     51.11 o
  -7   2  11     3098.93     3519.21     88.66 o
  -6   2  11      456.74      557.54     63.06 o
  -5   2  11     1998.58     1911.92     74.23 o
  -4   2  11     1252.35     1114.50     62.92 o
  -3   2  11     1267.55     1248.16     60.36 o
  -2   2  11    10697.36    10737.08    165.73 o
  -1   2  11     2107.32     2157.39     91.34 o
   0   2  11      928.12      832.62     68.32 o
   1   2  11     2797.49     3160.14    248.60 o
   2   2  11     2009.92     1728.27    331.22 o
   3   2  11      112.21      -42.35    167.10 o
   4   2  11     2995.69     3032.40    279.50 o
   5   2  11      966.99     1057.99    223.27 o
   6   2  11        0.76      -78.07     78.07 o
   7   2  11     2660.70     2622.58    170.91 o
   8   2  11      665.62      550.35    127.24 o
   9   2  11       46.90       19.63    126.88 o
  10   2  11      478.58      851.81    272.70 o
  11   2  11      910.38     1118.27    292.60 o
 -20   3  11        1.76       94.41    190.00 o
 -19   3  11      330.43      538.93    177.51 o
 -18   3  11      513.49      362.56    333.31 o
 -17   3  11      613.41      588.44    158.58 o
 -16   3  11      390.23      567.96    152.38 o
 -15   3  11        0.02     -104.09    104.09 o
 -14   3  11      141.61      112.87     87.53 o
 -13   3  11       92.16       26.47     80.24 o
 -12   3  11      632.53      646.75    102.50 o
 -11   3  11      734.61      740.25     87.32 o
 -10   3  11      812.04      874.17     70.31 o
  -9   3  11     1196.10     1105.82     59.61 o
  -8   3  11     5549.67     5280.68    114.55 o
  -7   3  11      273.84      226.99     34.47 o
  -6   3  11     3138.36     3395.52    120.27 o
  -5   3  11     1018.90      894.72     69.71 o
  -4   3  11      315.27      349.61     55.00 o
  -3   3  11     2189.42     2231.34     82.33 o
  -2   3  11     7861.38     7831.94    194.82 o
  -1   3  11      875.99      935.44    109.96 o
   0   3  11     7923.60     7612.64    207.14 o
   1   3  11       81.05       66.74     83.52 o
   2   3  11     1022.05     1224.90    122.87 o
   3   3  11     1313.43     1296.92    131.50 o
   4   3  11      703.09      792.14    121.84 o
   5   3  11     1010.50     1215.27    140.62 o
   6   3  11     5351.03     5238.27    259.00 o
   7   3  11       21.03     -107.63    107.63 o
   8   3  11     1894.64     1941.12    189.96 o
   9   3  11      826.69      693.18    278.79 o
  10   3  11        6.88      140.95    261.41 o
  11   3  11       94.04      426.28    278.04 o
 -19   4  11      788.05      836.29    204.53 o
 -18   4  11     2453.67     2472.88    332.41 o
 -17   4  11     1390.77      964.48    219.21 o
 -16   4  11      406.52      599.51    191.92 o
 -15   4  11     1609.17     2001.35    267.59 o
 -14   4  11     1465.68     1286.17    152.94 o
 -13   4  11      688.18      565.13    121.47 o
 -12   4  11     3397.06     3348.44    192.50 o
 -11   4  11      412.10      614.75    191.74 o
 -10   4  11     4643.84     4895.23    184.73 o
  -9   4  11    10148.54    10295.46    217.53 o
  -8   4  11      443.23      526.74     71.62 o
  -7   4  11     4784.60     5233.97    150.42 o
  -6   4  11     6586.31     6245.83    204.01 o
  -5   4  11       69.63      157.72     61.96 o
  -4   4  11     7888.68     7887.38    174.53 o
  -3   4  11     2586.51     2658.12     82.21 o
  -2   4  11      891.93      863.33     72.80 o
  -1   4  11     5217.16     4767.66    193.01 o
   0   4  11      908.54     1124.06    115.13 o
   1   4  11      827.86      824.35    209.26 o
   2   4  11     1254.33     1565.73    206.22 o
   3   4  11        8.66       75.44    151.69 o
   4   4  11     1508.18     1330.21    146.28 o
   5   4  11       81.49      -19.92    139.17 o
   6   4  11     1661.53     1742.67    185.03 o
   7   4  11     2212.76     2141.44    207.64 o
   8   4  11      398.50      578.52    293.49 o
   9   4  11      823.95      964.25    315.03 o
  10   4  11      539.66      900.67    318.00 o
 -19   5  11       70.45      316.99    204.43 o
 -18   5  11       42.03      268.53    168.81 o
 -17   5  11      684.60      565.11    184.35 o
 -16   5  11      295.24      177.10    187.31 o
 -15   5  11      341.49       71.49    326.41 o
 -14   5  11      606.77      597.43    131.95 o
 -13   5  11        5.61       43.26     98.84 o
 -12   5  11      102.62       77.82    104.30 o
 -11   5  11       42.76       73.51     93.30 o
 -10   5  11      740.83     1004.88    135.23 o
  -9   5  11      118.53       17.07     92.08 o
  -8   5  11      356.71      420.31     71.30 o
  -7   5  11      887.68     1191.98    112.03 o
  -6   5  11      472.48      348.18     95.25 o
  -5   5  11       13.96      -52.67     67.13 o
  -4   5  11     1907.42     2021.27    131.42 o
  -3   5  11      198.12      160.73     62.76 o
  -2   5  11      740.15      658.35    107.40 o
  -1   5  11      621.21      495.42    103.32 o
   0   5  11      600.82      547.51    118.18 o
   1   5  11     1238.68     1258.68    143.44 o
   2   5  11       18.35      -82.94     82.94 o
   3   5  11       88.90      -71.76     97.69 o
   4   5  11      112.37       85.32    209.94 o
   5   5  11      489.70      243.94    134.86 o
   6   5  11      120.44      112.03    132.11 o
   7   5  11       15.50      -82.96    124.44 o
   8   5  11      217.49      658.43    313.39 o
   9   5  11      212.06      483.90    306.56 o
 -18   6  11      918.30      981.47    263.79 o
 -17   6  11      446.82      296.57    216.99 o
 -16   6  11      263.46      159.33    203.69 o
 -15   6  11     1516.39     1964.41    489.69 o
 -14   6  11       91.72      -68.63    171.38 o
 -13   6  11      722.39      785.71    139.83 o
 -12   6  11     1899.24     1603.13    268.55 o
 -11   6  11      195.27      151.47     95.46 o
 -10   6  11     1292.89     1172.64    149.55 o
  -9   6  11      162.79      301.25     93.27 o
  -8   6  11     1146.54     1353.01    197.36 o
  -7   6  11     5020.76     4425.79    194.42 o
  -6   6  11     1828.69     2222.89     97.84 o
  -5   6  11     2927.97     3454.34    216.94 o
  -4   6  11     5680.62     5196.07    190.40 o
  -3   6  11      377.15      499.82     89.27 o
  -2   6  11     1380.13     1418.71    140.44 o
  -1   6  11     5898.89     5650.80    237.10 o
   0   6  11       89.87      117.17     94.49 o
   1   6  11     3765.46     3921.43    259.42 o
   2   6  11     3769.46     3826.46    260.22 o
   3   6  11        9.66      -25.87    103.05 o
   4   6  11     5048.22     4585.11    290.28 o
   5   6  11     3059.63     3066.49    249.32 o
   6   6  11      171.64      341.00    144.96 o
   7   6  11     1750.30     1560.67    210.15 o
   8   6  11      509.61      443.80    346.96 o
 -16   7  11      193.08      108.55    211.19 o
 -15   7  11       80.60      -16.07    194.25 o
 -14   7  11      574.21      292.63    213.99 o
 -13   7  11      375.65      418.97    159.59 o
 -12   7  11       75.97      239.46    111.93 o
 -11   7  11     1236.48     1256.84    163.94 o
 -10   7  11       63.39      162.07     99.26 o
  -9   7  11       43.79       43.77     88.79 o
  -8   7  11      146.82       96.48    122.73 o
  -7   7  11      407.69      358.57     89.82 o
  -6   7  11       10.80      -40.92    100.01 o
  -5   7  11     2816.61     2903.40    126.10 o
  -4   7  11        4.18      -55.05    129.83 o
  -3   7  11      534.84      441.57    138.59 o
  -2   7  11      623.33     1022.03    134.80 o
  -1   7  11      140.88      188.35    109.90 o
   0   7  11     1029.32      989.28    170.09 o
   1   7  11      253.00      167.73    130.46 o
   2   7  11       37.90       83.20    120.57 o
   3   7  11     1173.99     1283.16    189.71 o
   4   7  11       14.53       10.51    126.37 o
   5   7  11       76.04      -16.71    136.87 o
   6   7  11        5.39      -58.74    136.70 o
   7   7  11        4.56      -73.82    306.41 o
 -15   8  11      961.47     1114.19    274.18 o
 -14   8  11       10.37     -156.03    208.98 o
 -13   8  11      939.56     1006.91    262.15 o
 -12   8  11     1057.02     1427.66    219.08 o
 -11   8  11      192.86      119.65    217.17 o
 -10   8  11      984.21     1194.01    153.33 o
  -9   8  11      972.15     1067.00    168.18 o
  -8   8  11      690.53      431.47    113.70 o
  -7   8  11     2606.54     2982.77    202.61 o
  -6   8  11      187.61       96.52    102.83 o
  -5   8  11      397.63      138.44     92.93 o
  -4   8  11     1969.52     1991.47    158.04 o
  -3   8  11     1105.85     1281.34    175.77 o
  -2   8  11      567.81      298.98    241.42 o
  -1   8  11     1332.54     1568.18    312.38 o
   0   8  11       99.82      -81.12    465.26 o
   1   8  11     1159.40     1890.32    482.42 o
   2   8  11     1083.54      410.98    356.76 o
   3   8  11        2.99       40.70    346.81 o
   4   8  11      499.97      745.31    399.69 o
   5   8  11      596.59      726.15    395.38 o
   6   8  11       16.76     -223.53    313.99 o
 -13   9  11     1389.88     2037.03    331.71 o
 -12   9  11     1094.10      752.46    168.44 o
 -11   9  11     2539.20     2095.34    308.77 o
 -10   9  11      109.96      322.05    188.97 o
  -9   9  11      191.78      -22.79    304.84 o
  -8   9  11     1397.38     1637.20    248.33 o
  -7   9  11      880.93      897.73    209.38 o
  -6   9  11     1555.18     1374.56    222.89 o
  -5   9  11     3605.82     3985.48    293.33 o
  -4   9  11      148.40       85.48    157.60 o
  -3   9  11     2541.19     2519.92    267.55 o
  -2   9  11      717.58      694.17    164.35 o
  -1   9  11        9.72     -180.96    237.22 o
   0   9  11      399.07      287.11    383.50 o
   1   9  11      891.24      678.18    422.71 o
   2   9  11      448.06      774.72    413.21 o
   3   9  11     2218.70     2664.30    565.30 o
  -9  10  11      421.18       99.12    202.13 o
  -8  10  11        0.61     -116.20    181.90 o
  -7  10  11       80.70      156.17    180.79 o
  -6  10  11       88.23       48.38    185.32 o
  -5  10  11        8.39     -158.61    158.61 o
  -4  10  11        0.05     -109.09    181.22 o
  -3  10  11       58.06     -118.03    154.66 o
  -2  10  11      114.66       67.70    163.24 o
  -1  10  11      163.21      397.46    269.27 o
   0  10  11       46.43       94.46    400.28 o
 -21   0  12      556.43      374.58    232.21 o
 -20   0  12     2038.04     2128.44    338.31 o
 -19   0  12       97.25       87.14    236.75 o
 -18   0  12     7405.57     7543.90    501.94 o
 -17   0  12     2661.21     2553.40    328.40 o
 -16   0  12     1041.18     1154.31    247.29 o
 -15   0  12     3109.97     3702.11    347.22 o
 -14   0  12        4.64       44.73     96.53 o
 -13   0  12       68.62       69.54     85.55 o
 -12   0  12     6981.38     6720.48    277.10 o
 -11   0  12     6922.02     6341.79    224.46 o
 -10   0  12     6811.85     6464.21    187.32 o
  -9   0  12    13958.64    14480.42    288.28 o
  -8   0  12       52.13      -61.59     61.59 o
  -7   0  12      683.73      723.85     63.41 o
  -6   0  12     1883.34     1620.18     75.06 o
  -5   0  12      843.71      734.55    154.08 o
  -4   0  12     1713.30     1763.80    107.48 o
  -3   0  12     5233.46     5175.86    295.48 o
  -2   0  12      138.20      156.63     79.85 o
  -1   0  12     8404.67     8065.99    240.24 o
   0   0  12      447.11      387.52    126.00 o
   1   0  12     1192.18     1161.06    104.40 o
   2   0  12     2276.57     2121.24    119.30 o
   3   0  12      403.86      544.98    150.76 o
   4   0  12       49.72      -33.12    332.11 o
   5   0  12     1606.23     1309.87    443.06 o
 -20   1  12        3.34       -9.52    136.14 o
 -19   1  12       23.51      279.01    147.12 o
 -18   1  12      104.54       92.04    142.34 o
 -17   1  12      112.29      189.13    138.90 o
 -16   1  12      163.04      170.47    131.70 o
 -15   1  12      211.23       22.55    123.85 o
 -14   1  12      620.19      502.66    105.96 o
 -13   1  12       17.67       75.66     63.03 o
 -12   1  12      290.24      256.39     72.71 o
 -11   1  12        7.57       39.14     43.97 o
 -10   1  12      901.57      939.95     68.56 o
  -9   1  12      628.62      613.13     51.51 o
  -8   1  12     1030.57     1067.36     69.73 o
  -7   1  12      158.60      172.73     50.47 o
  -6   1  12      181.46      286.79     34.66 o
  -5   1  12      314.65      303.44     66.38 o
  -4   1  12      249.40      220.29     59.71 o
  -3   1  12      857.25      916.50     71.96 o
  -2   1  12      657.26      751.52     68.75 o
  -1   1  12       87.03       79.14     78.42 o
   0   1  12     1731.75     1607.35    153.31 o
   1   1  12      242.79      284.71    132.02 o
   2   1  12      812.32      622.09    179.45 o
   3   1  12     2037.87     1970.10    227.19 o
   4   1  12      284.58      366.12    177.95 o
   5   1  12      221.69      300.73    170.46 o
   6   1  12      371.18      467.06    187.86 o
   7   1  12        6.69      -55.55    190.12 o
   8   1  12       33.32      365.68    209.87 o
   9   1  12      444.04      653.08    224.72 o
  10   1  12      114.04      383.20    218.63 o
 -20   2  12      759.95     1066.75    217.01 o
 -19   2  12       81.79       58.45    135.27 o
 -18   2  12     2106.69     2140.06    230.91 o
 -17   2  12     1113.32     1288.82    220.66 o
 -16   2  12      171.90      105.38    141.92 o
 -15   2  12       68.66      125.05    123.80 o
 -14   2  12        0.47      -77.02     77.02 o
 -13   2  12       38.45       33.29     81.13 o
 -12   2  12      744.14      679.79     79.01 o
 -11   2  12      435.06      497.60     69.21 o
 -10   2  12     1352.86     1294.65     71.72 o
  -9   2  12     6349.17     6137.31    208.25 o
  -8   2  12       31.22       70.18     41.30 o
  -7   2  12     2373.14     2326.22     96.18 o
  -6   2  12      228.48      187.67     56.31 o
  -5   2  12      827.91      749.60     61.94 o
  -4   2  12     6188.02     6567.37    136.88 o
  -3   2  12     6564.03     6473.17    141.91 o
  -2   2  12     1265.70     1244.29     88.95 o
  -1   2  12    14305.65    15618.12    277.61 o
   0   2  12     1027.28      971.47    178.78 o
   1   2  12      661.14      527.28    178.14 o
   2   2  12     3456.96     3597.65    340.20 o
   3   2  12     2061.48     1860.83    283.99 o
   4   2  12     1211.50      987.94    222.17 o
   5   2  12     6412.84     6724.85    388.84 o
   6   2  12        0.87      -81.11     81.11 o
   7   2  12     2892.46     2710.34    454.94 o
   8   2  12     1767.51     1634.88    164.45 o
   9   2  12       13.36      320.82    246.26 o
  10   2  12      412.21      709.07    276.41 o
 -20   3  12      329.15      195.01    158.68 o
 -19   3  12     1366.89     1538.02    239.36 o
 -18   3  12      319.12      305.08    147.62 o
 -17   3  12     1515.24     1824.67    218.53 o
 -16   3  12     1435.91     1609.51    203.43 o
 -15   3  12      362.19      341.47    139.46 o
 -14   3  12      271.04      208.24     95.56 o
 -13   3  12      772.22      875.64    118.02 o
 -12   3  12        0.12       63.58     79.05 o
 -11   3  12      846.87      713.24     76.65 o
 -10   3  12     1599.52     1725.80     97.20 o
  -9   3  12      216.59      253.80     61.59 o
  -8   3  12     3728.32     3770.02    111.63 o
  -7   3  12     1690.11     1713.34     97.69 o
  -6   3  12       29.93       15.27     71.52 o
  -5   3  12     2232.64     2327.03    104.39 o
  -4   3  12     2786.55     2830.01     99.27 o
  -3   3  12     2835.29     2989.01    102.95 o
  -2   3  12     5990.68     5857.09    173.13 o
  -1   3  12     1068.95     1250.28    153.40 o
   0   3  12     1324.28     1210.12    118.66 o
   1   3  12     5121.13     5070.49    212.57 o
   2   3  12      101.11      195.85     96.56 o
   3   3  12     1862.01     2160.29    155.92 o
   4   3  12       69.24      -92.08     92.08 o
   5   3  12      144.63      327.21    252.94 o
   6   3  12     2077.70     1972.55    181.87 o
   7   3  12      554.72      301.13    155.73 o
   8   3  12      550.12      490.74    280.57 o
   9   3  12      502.60      874.68    302.70 o
  10   3  12      262.11      345.03    275.67 o
 -19   4  12        0.44       64.09    195.04 o
 -18   4  12      533.32      330.35    184.49 o
 -17   4  12      262.56      107.17    205.10 o
 -16   4  12      684.30      379.99    181.58 o
 -15   4  12      495.00      403.74    234.62 o
 -14   4  12       53.01      178.95    109.87 o
 -13   4  12       61.49     -137.35    189.69 o
 -12   4  12      714.98      584.22    131.52 o
 -11   4  12      833.79      619.20    273.59 o
 -10   4  12      796.92      571.73     90.87 o
  -9   4  12      824.08      982.46     91.78 o
  -8   4  12     1358.40     1487.49     91.39 o
  -7   4  12     2183.73     2282.44    100.18 o
  -6   4  12      112.91      178.87     69.22 o
  -5   4  12       42.56       -0.76     69.40 o
  -4   4  12      847.82      799.03     81.22 o
  -3   4  12     2742.56     2711.94    176.22 o
  -2   4  12       68.28      -71.23     80.86 o
  -1   4  12      222.07      222.37     92.49 o
   0   4  12        9.38      -88.45     88.45 o
   1   4  12      511.31      729.93    121.20 o
   2   4  12        1.10      -87.04     87.04 o
   3   4  12      534.38      439.23    188.48 o
   4   4  12     1138.59     1037.29    182.39 o
   5   4  12      673.75      589.23    143.25 o
   6   4  12       20.62      181.91    129.15 o
   7   4  12      874.27     1059.15    329.29 o
   8   4  12        4.97      155.06    278.34 o
   9   4  12       48.51       30.30    269.73 o
 -18   5  12      147.25      143.27    522.00 o
 -17   5  12     1909.69     1727.36    302.18 o
 -16   5  12     3126.12     3152.21    309.38 o
 -15   5  12       16.56      -64.34    151.25 o
 -14   5  12     2153.03     2589.47    411.85 o
 -13   5  12     2565.02     2903.28    194.58 o
 -12   5  12        7.72        2.70     87.59 o
 -11   5  12     3209.44     3351.85    192.34 o
 -10   5  12     2369.20     2841.58    209.99 o
  -9   5  12      538.96      436.91     98.81 o
  -8   5  12     5002.69     5147.21    216.42 o
  -7   5  12     4075.14     4033.65    142.18 o
  -6   5  12     2060.05     2034.62    146.49 o
  -5   5  12     4328.33     4519.86    175.98 o
  -4   5  12      648.41      652.04     90.65 o
  -3   5  12     2421.75     2396.68    122.92 o
  -2   5  12     6474.07     6560.85    257.19 o
  -1   5  12      888.45      866.85    129.46 o
   0   5  12     4383.93     4307.54    329.80 o
   1   5  12     1127.81      996.05    136.57 o
   2   5  12      103.88      169.13    107.37 o
   3   5  12     2877.20     2962.26    226.94 o
   4   5  12      848.49      780.08    418.11 o
   5   5  12     1446.55     1250.89    180.95 o
   6   5  12     1333.21     1106.51    238.54 o
   7   5  12      238.25      368.35    307.45 o
   8   5  12      895.94     1097.77    364.34 o
 -17   6  12        4.94     -159.50    182.03 o
 -16   6  12      105.15      126.57    199.87 o
 -15   6  12        0.55     -152.11    163.22 o
 -14   6  12       68.53      -36.84    101.42 o
 -13   6  12      312.49      242.22    114.54 o
 -12   6  12      220.46      120.73     99.22 o
 -11   6  12      342.70      427.98    110.23 o
 -10   6  12      362.90      244.58    101.70 o
  -9   6  12      382.30      296.06     92.92 o
  -8   6  12      522.75      525.17     93.96 o
  -7   6  12       49.75        2.69     65.90 o
  -6   6  12      597.10      517.63    217.93 o
  -5   6  12     1027.76      891.04    106.34 o
  -4   6  12     1381.60     1392.75    121.26 o
  -3   6  12       55.82        0.87     94.94 o
  -2   6  12     1011.57     1092.01    134.35 o
  -1   6  12     2222.08     2050.52    367.01 o
   0   6  12       84.62      106.28    183.66 o
   1   6  12      619.70      550.98    141.71 o
   2   6  12      404.85      538.86    142.94 o
   3   6  12       22.09       31.28    117.36 o
   4   6  12     1004.89     1038.03    178.86 o
   5   6  12        0.19      -77.04    149.12 o
   6   6  12       13.72      -71.89    122.21 o
   7   6  12        5.22     -248.19    284.28 o
 -16   7  12      655.16      337.07    223.61 o
 -15   7  12       17.54       -9.17    189.52 o
 -14   7  12      614.66      642.79    391.95 o
 -13   7  12      635.17      647.51    144.25 o
 -12   7  12        6.48      -59.26    197.23 o
 -11   7  12      408.12      581.60    127.23 o
 -10   7  12       71.38       64.20    137.44 o
  -9   7  12      714.64      517.18    110.92 o
  -8   7  12      845.89     1130.31    121.58 o
  -7   7  12       14.38       53.33    126.14 o
  -6   7  12      796.58      675.79    133.05 o
  -5   7  12     1675.03     1977.46    200.73 o
  -4   7  12      129.64      228.53    141.06 o
  -3   7  12     2016.55     2173.00    253.19 o
  -2   7  12     3390.32     3135.07    346.10 o
  -1   7  12      146.72      138.93    114.02 o
   0   7  12     2523.61     3060.66    252.23 o
   1   7  12     2407.90     2573.81    238.67 o
   2   7  12      190.77        0.24    198.80 o
   3   7  12     3257.67     3490.48    278.02 o
   4   7  12     2143.15     2282.43    241.33 o
   5   7  12       21.33     -120.23    127.12 o
   6   7  12     1148.23     1031.97    397.31 o
 -14   8  12      659.76      378.09    224.61 o
 -13   8  12      409.06      498.62    146.58 o
 -12   8  12     2292.47     2502.10    289.39 o
 -11   8  12       79.83       14.51    110.11 o
 -10   8  12        0.70      -13.25     95.93 o
  -9   8  12      734.95      749.30    128.59 o
  -8   8  12     1005.67      949.63    171.96 o
  -7   8  12      423.95      392.40     98.72 o
  -6   8  12     2470.66     2578.22    154.76 o
  -5   8  12      227.71      113.00    118.57 o
  -4   8  12      948.08     1359.37    185.37 o
  -3   8  12     1099.60      879.15    157.73 o
  -2   8  12        2.83      -86.59    218.54 o
  -1   8  12       67.44     -228.29    329.44 o
   0   8  12      453.12      162.94    372.21 o
   1   8  12       61.90      580.30    409.64 o
   2   8  12     1331.84     1206.94    429.10 o
   3   8  12        2.97      -36.09    343.69 o
   4   8  12      104.78     -224.72    328.40 o
 -12   9  12       32.93     -209.46    456.95 o
 -11   9  12      725.51      361.63    713.38 o
 -10   9  12      940.11      591.45    215.80 o
  -9   9  12       15.46      101.44    182.77 o
  -8   9  12      547.28      257.23    285.70 o
  -7   9  12      217.12      310.51    179.82 o
  -6   9  12        5.85       73.66    164.77 o
  -5   9  12      547.33      580.91    237.05 o
  -4   9  12       53.65     -129.10    322.92 o
  -3   9  12       51.41      -56.72    136.34 o
  -2   9  12      473.37      280.94    260.73 o
  -1   9  12       10.20      104.42    393.75 o
   0   9  12        0.43     -150.01    373.85 o
   1   9  12       55.99      696.89    408.30 o
   2   9  12       55.35     -338.94    338.94 o
  -7  10  12     1144.23     1247.84    243.69 o
  -6  10  12     1520.98     1860.92    250.40 o
  -5  10  12      409.90      434.95    181.67 o
  -4  10  12     3345.69     3277.28    358.49 o
  -3  10  12      394.65      636.67    192.60 o
 -20   1  13      147.10       62.23    202.06 o
 -19   1  13     3522.61     4018.72    289.76 o
 -18   1  13      660.32      603.13    173.35 o
 -17   1  13     1070.18     1194.99    190.31 o
 -16   1  13     3617.37     3459.65    257.11 o
 -15   1  13       26.46       34.09    119.10 o
 -14   1  13      839.74     1058.12    123.54 o
 -13   1  13     4307.62     4384.50    165.18 o
 -12   1  13       88.52       68.11     60.16 o
 -11   1  13     8068.05     8163.88    192.40 o
 -10   1  13     6109.96     6399.39    165.66 o
  -9   1  13     1807.68     1839.31     88.52 o
  -8   1  13     4656.13     4656.55     98.70 o
  -7   1  13      857.17      928.42     56.13 o
  -6   1  13       31.97      -31.36     50.06 o
  -5   1  13     3057.19     3142.76     99.71 o
  -4   1  13      531.77      554.20     43.15 o
  -3   1  13     4476.20     4747.45    183.95 o
  -2   1  13     9939.60    10561.02    214.36 o
  -1   1  13      455.06      364.18    138.11 o
   0   1  13     2928.65     2664.38    261.64 o
   1   1  13     2235.26     2545.86    383.43 o
   2   1  13       94.17     -137.71    137.71 o
   3   1  13     2060.61     2152.70    234.12 o
   4   1  13     3157.46     3426.87    267.04 o
   5   1  13     2208.32     2557.22    247.65 o
   6   1  13     2777.92     2554.09    279.68 o
   7   1  13        0.90      -35.94    183.28 o
   8   1  13      531.62      519.40    205.41 o
 -20   2  13      268.77      310.25    164.97 o
 -19   2  13       25.28      222.06    146.37 o
 -18   2  13      581.54      521.89    165.92 o
 -17   2  13     1035.68     1176.15    190.95 o
 -16   2  13       80.63       21.12    131.65 o
 -15   2  13     1740.05     1946.20    230.07 o
 -14   2  13      203.86      105.62    102.65 o
 -13   2  13      179.05       73.04     70.48 o
 -12   2  13       82.71      179.66     65.71 o
 -11   2  13       52.28       10.45     53.23 o
 -10   2  13     2022.20     2022.55    139.59 o
  -9   2  13     2755.95     2931.21    114.43 o
  -8   2  13      177.98      188.85     48.87 o
  -7   2  13     4896.72     4835.17    106.79 o
  -6   2  13      953.37      881.37    122.22 o
  -5   2  13      112.98      136.41     71.26 o
  -4   2  13     4296.58     4197.60    114.53 o
  -3   2  13     1028.93     1054.88    103.95 o
  -2   2  13      952.32      907.22     71.66 o
  -1   2  13     2133.02     2429.93     97.98 o
   0   2  13     2416.54     2653.78    196.39 o
   1   2  13     2504.62     2713.90    254.88 o
   2   2  13     2461.48     2463.91    518.29 o
   3   2  13      652.62      635.48    207.41 o
   4   2  13      170.91       83.61    176.96 o
   5   2  13      540.40      363.00    197.42 o
   6   2  13      142.58      -74.96     92.78 o
   7   2  13      931.20      602.82    317.26 o
   8   2  13      882.56     1135.35    289.33 o
   9   2  13      159.30      723.63    263.49 o
 -20   3  13       15.76     -110.45    138.46 o
 -19   3  13      458.83      685.11    175.89 o
 -18   3  13      346.41      501.41    165.66 o
 -17   3  13      600.59      588.04    167.75 o
 -16   3  13       67.25      194.24    160.88 o
 -15   3  13       16.41       33.94     91.45 o
 -14   3  13       20.05       -1.16     86.78 o
 -13   3  13       50.19      178.16    153.07 o
 -12   3  13       98.39      201.56     93.04 o
 -11   3  13      544.72      622.88     78.54 o
 -10   3  13      429.11      477.96     73.48 o
  -9   3  13      410.64      393.87     92.73 o
  -8   3  13      591.87      502.84     63.47 o
  -7   3  13       36.75       62.08     70.05 o
  -6   3  13     1076.85     1054.46    129.20 o
  -5   3  13     2346.32     2373.11    110.95 o
  -4   3  13     1258.05     1339.24     95.81 o
  -3   3  13     3488.21     3387.11    158.60 o
  -2   3  13     9155.75     8860.49    351.74 o
  -1   3  13      167.67       97.67     87.29 o
   0   3  13      966.97     1238.82    124.75 o
   1   3  13     1461.53     1552.67    215.01 o
   2   3  13        2.62      -83.73     83.73 o
   3   3  13     4298.72     4266.80    208.26 o
   4   3  13     1456.34     1599.74    150.82 o
   5   3  13       83.03       82.75    113.44 o
   6   3  13     2499.68     2308.13    374.74 o
   7   3  13       21.78      462.67    287.70 o
   8   3  13      101.99      181.35    273.14 o
   9   3  13      296.84      241.06    267.50 o
 -19   4  13       33.60     -244.63    244.63 o
 -18   4  13     2565.84     2053.48    358.13 o
 -17   4  13     1390.35     2285.05    371.39 o
 -16   4  13      332.71      345.93    263.34 o
 -15   4  13     2368.15     2390.68    213.00 o
 -14   4  13     1826.67     2000.91    190.31 o
 -13   4  13      198.00      323.80    132.92 o
 -12   4  13     1360.47     1826.18    219.37 o
 -11   4  13     1846.40     2011.19    275.72 o
 -10   4  13      203.83      218.69     78.80 o
  -9   4  13     2772.61     3029.07    169.53 o
  -8   4  13     2724.09     2685.85    122.43 o
  -7   4  13      806.95      829.10    209.73 o
  -6   4  13     2372.56     2244.15    129.92 o
  -5   4  13      509.72      446.81     83.12 o
  -4   4  13     3391.98     3469.26    140.83 o
  -3   4  13     3385.23     3434.22    217.60 o
  -2   4  13       50.73      -76.48     76.48 o
  -1   4  13     4543.90     4599.63    221.28 o
   0   4  13      705.83      541.27    143.63 o
   1   4  13      219.01      149.06    100.25 o
   2   4  13     1489.26     1391.66    147.13 o
   3   4  13      213.13       87.70    109.70 o
   4   4  13     1902.79     1655.94    209.13 o
   5   4  13      723.15      745.92    156.56 o
   6   4  13       64.99       34.76    268.69 o
   7   4  13     1891.69     2504.78    411.13 o
   8   4  13      297.85      398.50    304.04 o
 -18   5  13        0.08      -87.16    184.00 o
 -17   5  13      394.89      151.00    191.41 o
 -16   5  13      168.95      164.85    182.39 o
 -15   5  13      117.53      -13.39    173.68 o
 -14   5  13       12.98      105.30    104.77 o
 -13   5  13     1468.34     1228.65    183.28 o
 -12   5  13     1163.92     1236.08    141.07 o
 -11   5  13       41.32       75.83     82.30 o
 -10   5  13       13.53      -38.48     73.90 o
  -9   5  13     1418.45     1056.25    117.19 o
  -8   5  13      740.30      897.96     87.68 o
  -7   5  13        1.87       14.69     45.35 o
  -6   5  13      224.26      184.75     85.17 o
  -5   5  13       47.14       62.71     74.19 o
  -4   5  13      644.97      591.31     92.13 o
  -3   5  13       15.17      -97.94     97.94 o
  -2   5  13      107.07       15.45    165.84 o
  -1   5  13       74.11       38.93     90.87 o
   0   5  13       73.40       -1.18     86.97 o
   1   5  13      123.82      138.75    188.63 o
   2   5  13      150.42        9.42    206.68 o
   3   5  13      438.41      500.61    140.67 o
   4   5  13      111.44      -32.77    118.95 o
   5   5  13      121.40       40.29    190.71 o
   6   5  13       39.31     -272.25    272.25 o
   7   5  13      415.74      850.03    358.40 o
 -17   6  13      899.80      995.02    267.02 o
 -16   6  13      221.20      171.24    197.75 o
 -15   6  13     1699.51     2022.90    279.66 o
 -14   6  13      449.54      572.76    137.88 o
 -13   6  13      262.79       90.33    104.99 o
 -12   6  13     1526.26     1454.87    243.70 o
 -11   6  13      107.99      -29.56     90.34 o
 -10   6  13     2052.18     2277.02    162.71 o
  -9   6  13     2449.50     2391.62    156.98 o
  -8   6  13        0.16      -19.10     64.89 o
  -7   6  13     3023.50     2983.39    142.92 o
  -6   6  13     2291.16     2054.10    137.58 o
  -5   6  13     1186.14     1160.82    146.66 o
  -4   6  13     5254.26     5147.17    183.02 o
  -3   6  13     4146.49     4186.98    234.88 o
  -2   6  13      878.54      874.43    197.62 o
  -1   6  13     5143.80     5314.91    433.41 o
   0   6  13      676.11      742.11    153.95 o
   1   6  13     1658.59     1650.13    196.06 o
   2   6  13     3428.56     3437.59    261.23 o
   3   6  13     1235.92     1061.18    184.70 o
   4   6  13      763.32     1040.13    182.22 o
   5   6  13     1353.71     1036.28    396.72 o
   6   6  13       12.26      415.88    323.49 o
 -16   7  13      373.12      335.10    233.78 o
 -15   7  13       77.10      -96.44    276.33 o
 -14   7  13      601.30      829.16    152.98 o
 -13   7  13      224.46      409.54    132.04 o
 -12   7  13      201.86       84.03    154.25 o
 -11   7  13      305.50      395.85    117.54 o
 -10   7  13      279.64      236.21    105.01 o
  -9   7  13      138.11      186.96     94.97 o
  -8   7  13      416.06      598.47    130.17 o
  -7   7  13      996.14      856.02    120.95 o
  -6   7  13       97.47       14.10    102.52 o
  -5   7  13      734.72      896.14    160.41 o
  -4   7  13       59.58      207.04    121.97 o
  -3   7  13        1.10     -149.86    308.79 o
  -2   7  13      725.67      632.58    389.59 o
  -1   7  13      143.43       -6.53    197.77 o
   0   7  13       60.93       29.90    256.58 o
   1   7  13     1339.12     1317.40    273.89 o
   2   7  13       68.03       21.57    181.72 o
   3   7  13      521.69      736.71    200.44 o
   4   7  13       22.58      114.80    137.69 o
   5   7  13      173.70      449.45    364.34 o
 -14   8  13      408.79      674.28    250.71 o
 -13   8  13       68.10      -27.52    361.38 o
 -12   8  13     1796.62     1456.00    354.29 o
 -11   8  13      415.61      417.77    198.51 o
 -10   8  13      703.62      696.47    208.57 o
  -9   8  13     1429.54     1396.83    226.87 o
  -8   8  13        0.60      -11.37    163.05 o
  -7   8  13      699.11      798.91    193.70 o
  -6   8  13      949.64      919.56    134.03 o
  -5   8  13       80.00      261.00    149.06 o
  -4   8  13     2849.72     2909.26    342.74 o
  -3   8  13      440.35      850.32    423.01 o
  -2   8  13      307.57      875.87    454.35 o
  -1   8  13      769.14      740.71    412.76 o
   0   8  13      173.05       -4.31    377.26 o
   1   8  13      291.68      450.34    408.45 o
   2   8  13      908.22     1433.15    479.15 o
   3   8  13      256.58      209.87    380.38 o
 -11   9  13      995.63      812.32    221.39 o
 -10   9  13      907.24     1059.14    229.77 o
  -9   9  13        0.03      -14.80    166.57 o
  -8   9  13     2459.50     2106.85    257.43 o
  -7   9  13      942.54     1030.96    215.44 o
  -6   9  13      532.94      503.08    382.44 o
  -5   9  13     1584.04     1949.45    265.02 o
  -4   9  13       83.43      210.75    149.30 o
  -3   9  13      413.73      934.99    488.06 o
  -2   9  13      392.25      674.62    465.64 o
  -1   9  13      237.76      -71.44    382.91 o
   0   9  13      666.57      954.00    486.73 o
 -20   0  14     1697.27     2191.39    514.80 o
 -19   0  14       85.59      264.68    212.02 o
 -18   0  14      738.52     1016.21    259.24 o
 -17   0  14     3751.38     4330.65    732.54 o
 -16   0  14      228.67      110.24    192.71 o
 -15   0  14     3932.44     3629.95    345.34 o
 -14   0  14     6070.27     6014.22    282.41 o
 -13   0  14       43.88       70.73     98.22 o
 -12   0  14     3083.48     2765.89    250.31 o
 -11   0  14     1052.70     1156.28    136.58 o
 -10   0  14     1943.66     2041.66    210.16 o
  -9   0  14     3147.32     3226.91    183.03 o
  -8   0  14     4938.60     4897.56    303.00 o
  -7   0  14      871.63      795.99     84.17 o
  -6   0  14     6086.66     6119.05    186.21 o
  -5   0  14       36.11      140.21    207.94 o
  -4   0  14     3904.08     3771.44    203.78 o
  -3   0  14     5283.95     5087.57    240.84 o
  -2   0  14     1177.67      953.88    142.49 o
  -1   0  14     2778.15     2651.70    191.26 o
   0   0  14      409.31      304.85    127.21 o
   1   0  14      123.62     -157.44    222.20 o
   2   0  14     2709.66     2846.10    399.84 o
   3   0  14     1174.79      922.36    341.17 o
   4   0  14     4521.31     4725.13    582.23 o
   5   0  14     2834.25     2642.17    554.60 o
 -20   1  14        0.00       33.99    141.35 o
 -19   1  14       13.00       31.97    141.24 o
 -18   1  14       94.87       58.37    141.48 o
 -17   1  14       67.55       58.19    134.97 o
 -16   1  14        7.10       -0.79    125.67 o
 -15   1  14       51.00       78.51    129.17 o
 -14   1  14        3.00        4.87     82.04 o
 -13   1  14        7.35       17.41     69.59 o
 -12   1  14      242.69      389.63     87.18 o
 -11   1  14      388.27      398.74     81.79 o
 -10   1  14      252.81      116.38     60.05 o
  -9   1  14      773.58      638.96    102.78 o
  -8   1  14     1463.93     1537.54    111.57 o
  -7   1  14       24.01      -27.56     38.40 o
  -6   1  14      878.45      815.78     87.90 o
  -5   1  14     1853.18     1933.07     88.42 o
  -4   1  14      353.35      365.84     52.74 o
  -3   1  14      747.55      741.32     86.83 o
  -2   1  14     1571.66     1628.20    101.46 o
  -1   1  14        4.13      -14.25    123.58 o
   0   1  14     2960.12     2719.82    228.95 o
   1   1  14     1314.75     1552.98    207.45 o
   2   1  14       37.38       63.06    157.30 o
   3   1  14      119.86       61.46    161.65 o
   4   1  14      248.83      262.40    232.89 o
   5   1  14      316.82        9.80    169.04 o
   6   1  14      559.63      356.17    191.90 o
 -20   2  14      979.27      958.27    214.29 o
 -19   2  14      177.81      263.74    158.17 o
 -18   2  14      556.14      907.74    188.25 o
 -17   2  14      429.61      379.37    155.62 o
 -16   2  14      145.97      198.91    179.08 o
 -15   2  14      749.14      398.64    165.78 o
 -14   2  14      840.28      930.74    136.59 o
 -13   2  14      101.34      153.04     72.48 o
 -12   2  14     2466.45     2550.35    139.51 o
 -11   2  14       36.37       50.98     59.78 o
 -10   2  14     1202.73     1245.32     91.95 o
  -9   2  14     1071.49      975.99     80.05 o
  -8   2  14       14.95       -2.44     43.57 o
  -7   2  14       49.23       72.79     40.07 o
  -6   2  14     2500.12     2500.10    133.91 o
  -5   2  14      942.04     1029.45    112.42 o
  -4   2  14     5416.71     5803.79    308.25 o
  -3   2  14     8726.77     8842.13    225.25 o
  -2   2  14        1.40      -72.64     72.64 o
  -1   2  14     2313.98     2337.67    111.23 o
   0   2  14     3238.61     3277.16    276.07 o
   1   2  14       28.20      -55.02    296.54 o
   2   2  14     4084.92     4489.08    311.97 o
   3   2  14     3804.37     3651.57    388.40 o
   4   2  14      586.15      328.32    333.52 o
   5   2  14     3759.31     3645.80    180.60 o
   6   2  14      263.19       23.04    150.98 o
   7   2  14      338.52      266.16    236.46 o
   8   2  14      541.69      346.96    253.09 o
 -19   3  14      709.23      524.76    202.84 o
 -18   3  14      565.57      635.16    212.62 o
 -17   3  14      180.83       39.06    395.11 o
 -16   3  14     1380.56     1576.61    236.49 o
 -15   3  14      446.50      448.15    117.42 o
 -14   3  14     1333.95     1423.60    202.87 o
 -13   3  14     1964.27     1984.02    162.96 o
 -12   3  14      316.41      272.82     78.40 o
 -11   3  14      132.84      157.55    127.02 o
 -10   3  14     1547.89     1547.81    125.54 o
  -9   3  14      145.99      121.52     59.02 o
  -8   3  14     1050.53     1102.03     86.38 o
  -7   3  14     1586.67     1841.32    122.60 o
  -6   3  14        0.20       -9.64     71.83 o
  -5   3  14     1901.89     1936.35    110.86 o
  -4   3  14     3495.74     3394.49    192.12 o
  -3   3  14      933.93      919.66    105.63 o
  -2   3  14     1376.82     1440.05    129.40 o
  -1   3  14     3026.10     3226.65    204.69 o
   0   3  14      167.05      174.09     91.65 o
   1   3  14     2074.63     2138.92    161.45 o
   2   3  14      242.57      124.22     93.53 o
   3   3  14      898.86      640.75    293.90 o
   4   3  14      941.06      776.31    238.24 o
   5   3  14        2.27     -139.10    139.10 o
   6   3  14     2626.34     3219.05    413.80 o
   7   3  14      223.47      410.23    293.34 o
   8   3  14      218.07     -102.48    252.94 o
 -19   4  14       13.74     -216.71    216.71 o
 -18   4  14      430.82      580.11    265.69 o
 -17   4  14      158.38       88.47    242.34 o
 -16   4  14       45.70     -185.05    185.05 o
 -15   4  14      422.51      370.21    124.85 o
 -14   4  14      831.88      655.21    144.10 o
 -13   4  14       99.85       66.62    102.08 o
 -12   4  14      817.41      841.32    138.26 o
 -11   4  14        9.00       50.38    112.76 o
 -10   4  14      483.64      378.91     79.64 o
  -9   4  14       67.06       34.22     60.21 o
  -8   4  14       37.45        1.02    103.36 o
  -7   4  14        4.80       61.55     87.39 o
  -6   4  14      223.49      328.88     84.64 o
  -5   4  14      281.96      178.96    118.52 o
  -4   4  14     2081.03     1842.87    152.62 o
  -3   4  14      927.05      887.84    174.71 o
  -2   4  14      707.68      718.96    120.45 o
  -1   4  14      630.19      741.71    118.69 o
   0   4  14        0.39       16.56     86.06 o
   1   4  14      223.67      207.33    151.23 o
   2   4  14      490.11      377.80    128.04 o
   3   4  14      741.01      751.42    151.52 o
   4   4  14      104.50        6.15    118.92 o
   5   4  14      311.61      520.74    315.18 o
   6   4  14       42.52      183.43    303.44 o
   7   4  14      257.82      466.97    312.65 o
 -18   5  14      816.22      717.12    238.12 o
 -17   5  14      537.42      180.64    187.09 o
 -16   5  14     2753.35     3331.09    318.89 o
 -15   5  14      336.46      247.43    152.38 o
 -14   5  14     1627.43     1862.83    177.65 o
 -13   5  14     3539.78     3614.04    442.05 o
 -12   5  14      439.35      482.92    109.41 o
 -11   5  14     1746.55     1756.59    152.18 o
 -10   5  14     1602.60     1735.65    144.53 o
  -9   5  14      321.74      304.40     88.35 o
  -8   5  14     1780.96     1763.09    106.48 o
  -7   5  14      988.40      922.45    120.18 o
  -6   5  14      160.30       68.85     79.09 o
  -5   5  14     2358.58     2556.30    141.60 o
  -4   5  14     1223.12     1087.88    137.25 o
  -3   5  14      339.23      349.44    108.17 o
  -2   5  14     4647.24     4571.11    619.02 o
  -1   5  14      427.78      226.73    107.99 o
   0   5  14      551.67      602.70    141.48 o
   1   5  14     2387.82     2378.76    310.50 o
   2   5  14      386.77      315.51    151.42 o
   3   5  14     2091.18     2278.91    319.04 o
   4   5  14     1639.98     1903.83    416.47 o
   5   5  14      152.55      321.71    327.95 o
   6   5  14     1858.83     1630.84    402.66 o
 -17   6  14      263.08       46.50    191.96 o
 -16   6  14       18.29     -186.89    186.89 o
 -15   6  14      383.07      252.00    190.89 o
 -14   6  14      190.30      352.33    170.69 o
 -13   6  14      784.75      711.65    136.04 o
 -12   6  14      156.44     -104.94    159.11 o
 -11   6  14      196.20      179.56     97.92 o
 -10   6  14        1.93       -2.08     83.26 o
  -9   6  14      124.67       89.26     81.19 o
  -8   6  14        3.90       20.81     71.88 o
  -7   6  14      539.51      527.48     71.05 o
  -6   6  14      143.25       85.17     86.91 o
  -5   6  14      685.66      772.55    116.06 o
  -4   6  14        0.36       58.84    113.07 o
  -3   6  14      198.42      121.15    115.50 o
  -2   6  14      286.03      372.70    137.59 o
  -1   6  14      368.39      357.67    152.84 o
   0   6  14      799.15      717.88    259.03 o
   1   6  14      184.12      340.05    138.71 o
   2   6  14     1228.31     1057.30    418.40 o
   3   6  14       17.65       29.42    124.80 o
   4   6  14      144.29      210.61    324.24 o
   5   6  14      149.88     -280.12    280.12 o
 -15   7  14      174.31      -49.78    176.64 o
 -14   7  14       34.44      141.68    105.02 o
 -13   7  14      633.04      745.60    142.75 o
 -12   7  14      202.13       63.51    104.08 o
 -11   7  14      793.86      591.54    130.38 o
 -10   7  14     1208.91     1350.54    194.06 o
  -9   7  14      127.19      248.34     91.77 o
  -8   7  14     1745.65     1594.78    196.06 o
  -7   7  14     1443.74     1463.40    118.80 o
  -6   7  14      244.98      103.99    234.17 o
  -5   7  14     4031.25     4558.53    351.19 o
  -4   7  14      402.43        2.08    336.86 o
  -3   7  14     1472.55      979.25    448.41 o
  -2   7  14     2502.59     2015.53    486.58 o
  -1   7  14      242.44       69.81    361.81 o
   0   7  14     1731.37     1470.85    208.13 o
   1   7  14     2521.86     2458.72    252.78 o
   2   7  14      888.10      741.42    186.40 o
   3   7  14      918.64     1009.96    291.71 o
   4   7  14     1793.74     1686.98    464.45 o
 -13   8  14       19.92      197.62    196.17 o
 -12   8  14      330.31       40.26    182.85 o
 -11   8  14      460.75      484.10    264.90 o
 -10   8  14       67.89       34.63    169.43 o
  -9   8  14     2704.30     2404.69    370.15 o
  -8   8  14     1820.61     1483.06    225.26 o
  -7   8  14      116.90      146.77    161.02 o
  -6   8  14      743.76     1169.17    192.06 o
  -5   8  14       54.51      112.68    202.67 o
  -4   8  14       33.83     -347.70    347.70 o
  -3   8  14      412.96      863.54    470.09 o
  -2   8  14      293.20      979.69    466.38 o
  -1   8  14      485.78     1184.96    455.39 o
   0   8  14     1180.75     1242.44    490.14 o
   1   8  14      162.27      429.99    405.78 o
 -10   9  14      152.00      319.26    202.46 o
  -9   9  14       10.50     -122.24    170.53 o
  -8   9  14        5.07       77.93    177.24 o
  -7   9  14      485.83      155.53    174.38 o
  -6   9  14       31.54       48.54    152.19 o
  -5   9  14      153.49       71.16    157.42 o
  -4   9  14      189.84      -60.15    418.11 o
  -3   9  14       20.30      264.53    429.25 o
  -2   9  14       59.73      514.06    412.17 o
 -20   1  15       41.62       57.46    149.15 o
 -19   1  15     1173.11     1142.40    207.46 o
 -18   1  15      770.41      776.87    178.17 o
 -17   1  15      146.87     -173.83    173.83 o
 -16   1  15     3449.62     3837.97    453.46 o
 -15   1  15     1700.10     1696.42    166.96 o
 -14   1  15      419.88      362.28     86.72 o
 -13   1  15     4793.57     4652.03    186.40 o
 -12   1  15      129.54      119.98     78.49 o
 -11   1  15     1982.54     1890.69    186.19 o
 -10   1  15     1707.23     1887.66    133.60 o
  -9   1  15      285.57       69.80     99.45 o
  -8   1  15      596.43      735.72     82.86 o
  -7   1  15     6056.48     6217.02    169.58 o
  -6   1  15      323.26      306.91     79.35 o
  -5   1  15     8515.91     8673.01    223.61 o
  -4   1  15     1208.93     1209.06     71.67 o
  -3   1  15     1391.59     1372.81    130.10 o
  -2   1  15     3170.24     3111.96    232.06 o
  -1   1  15        2.76      -28.85    135.06 o
   0   1  15      146.54       79.58    146.05 o
   1   1  15     2562.61     2525.31    600.35 o
   2   1  15     1528.40     1221.37    254.65 o
   3   1  15     2505.08     2291.64    265.42 o
   4   1  15     3186.15     3195.44    275.07 o
 -20   2  15      258.82      202.05    193.38 o
 -19   2  15       87.28      136.63    181.84 o
 -18   2  15       99.06      -54.56    158.24 o
 -17   2  15       42.27      -21.81    190.56 o
 -16   2  15        2.06      112.61    169.64 o
 -15   2  15     1081.96      926.75    142.01 o
 -14   2  15      946.23      857.78    133.39 o
 -13   2  15        0.24       -6.41     69.96 o
 -12   2  15     2216.25     2050.62    131.14 o
 -11   2  15      201.24      230.42     77.32 o
 -10   2  15      193.56      310.23    125.98 o
  -9   2  15      842.67      689.36    147.56 o
  -8   2  15        0.38       59.21     53.40 o
  -7   2  15      493.39      515.49     99.99 o
  -6   2  15     2612.25     3019.06    179.64 o
  -5   2  15       73.28      181.17     68.58 o
  -4   2  15     2728.05     2715.16    151.76 o
  -3   2  15     2354.60     2346.13    142.22 o
  -2   2  15      603.77      501.98    109.48 o
  -1   2  15     2784.91     2840.80    270.17 o
   0   2  15     1571.05     1467.64    108.52 o
   1   2  15      410.00      415.77    189.77 o
   2   2  15     1031.87     1119.94    220.80 o
   3   2  15      770.63     1043.25    224.17 o
   4   2  15      181.27      592.48    266.01 o
   5   2  15     2603.48     2184.05    152.82 o
   6   2  15      387.17       -3.27    237.65 o
   7   2  15      109.52      142.59    241.51 o
 -19   3  15      269.37      192.10    191.76 o
 -18   3  15       23.99      135.92    386.63 o
 -17   3  15       92.98       58.14    307.25 o
 -16   3  15      108.80       28.79    168.13 o
 -15   3  15      385.11      334.26    114.64 o
 -14   3  15      535.32      576.88    192.57 o
 -13   3  15     2575.38     2795.37    189.17 o
 -12   3  15       42.26       14.23    111.55 o
 -11   3  15     1426.11     1421.86    201.92 o
 -10   3  15        7.94      -23.59     85.24 o
  -9   3  15      903.11      830.27     87.30 o
  -8   3  15      381.69      300.33     78.07 o
  -7   3  15     1133.85     1027.72    130.38 o
  -6   3  15      610.79      675.12     88.88 o
  -5   3  15     3175.10     3304.45    138.78 o
  -4   3  15     2065.16     2107.67    140.49 o
  -3   3  15     5713.31     5745.66    353.24 o
  -2   3  15     1014.37     1141.28    124.64 o
  -1   3  15       34.04       25.00     90.54 o
   0   3  15      165.52      161.49    127.77 o
   1   3  15     2607.43     2741.11    316.93 o
   2   3  15      786.61      918.94    189.96 o
   3   3  15      523.34      602.22    136.24 o
   4   3  15     2049.71     2093.80    369.98 o
   5   3  15       15.85      114.37    263.34 o
   6   3  15      751.28      665.70    299.28 o
   7   3  15       46.60      217.15    279.38 o
 -18   4  15      351.81      380.40    265.69 o
 -17   4  15     1193.33     1791.63    655.83 o
 -16   4  15      119.28       18.68    182.32 o
 -15   4  15     3264.42     3016.06    211.54 o
 -14   4  15     4637.16     4949.66    281.11 o
 -13   4  15        6.78      -74.99    136.36 o
 -12   4  15     2514.58     2691.86    204.46 o
 -11   4  15     2358.68     2766.64    246.39 o
 -10   4  15       21.38      -33.03     59.37 o
  -9   4  15      663.44     1153.67    267.00 o
  -8   4  15       38.92      -36.57     48.73 o
  -7   4  15      584.57      624.75    130.50 o
  -6   4  15      649.85      813.70    121.75 o
  -5   4  15      379.25      399.31     79.66 o
  -4   4  15     1960.94     1923.24    161.82 o
  -3   4  15     1265.62     1493.61    163.56 o
  -2   4  15       32.54      -19.93     84.14 o
  -1   4  15      160.93      171.24     94.42 o
   0   4  15      727.67      947.47    131.87 o
   1   4  15      328.50      218.36    135.68 o
   2   4  15     2144.09     1890.90    405.70 o
   3   4  15      473.06       14.70    286.21 o
   4   4  15      613.62      308.49    306.71 o
   5   4  15     1737.34     1648.66    386.47 o
   6   4  15        1.67      221.01    307.75 o
 -17   5  15       23.26      132.01    184.03 o
 -16   5  15       30.78     -169.32    169.32 o
 -15   5  15      220.82       78.24    149.45 o
 -14   5  15       39.85       24.23    114.46 o
 -13   5  15      117.60       57.19     98.56 o
 -12   5  15      365.04      152.82    172.86 o
 -11   5  15       27.81      -86.96     86.96 o
 -10   5  15      201.40       39.56     80.82 o
  -9   5  15      728.35      615.45    101.44 o
  -8   5  15      581.72      536.76    123.68 o
  -7   5  15       53.34        3.98    130.55 o
  -6   5  15      823.71      774.15    105.10 o
  -5   5  15      624.96      637.70    109.51 o
  -4   5  15       11.28      -71.46     84.47 o
  -3   5  15      527.64      571.60    118.85 o
  -2   5  15        6.02       33.33     94.75 o
  -1   5  15      200.45      220.02    123.55 o
   0   5  15      243.91      -15.59    188.93 o
   1   5  15      217.32       89.15    118.28 o
   2   5  15      362.71      206.01    276.63 o
   3   5  15        0.76     -170.51    309.53 o
   4   5  15       91.23     -290.97    296.02 o
   5   5  15      454.38      380.08    363.89 o
 -16   6  15        3.92     -172.95    172.95 o
 -15   6  15      903.67      959.07    158.46 o
 -14   6  15     1400.20     1305.16    190.98 o
 -13   6  15       37.72       31.39    113.39 o
 -12   6  15     2912.25     3317.80    387.11 o
 -11   6  15      681.79      698.40    131.14 o
 -10   6  15     1281.65     1358.36    139.44 o
  -9   6  15     2429.54     2644.14    197.90 o
  -8   6  15     1083.39     1249.32    123.63 o
  -7   6  15     1240.66     1549.57    215.30 o
  -6   6  15     2512.61     2706.88    177.97 o
  -5   6  15       92.81      428.76    416.25 o
  -4   6  15     2137.87     2280.72    230.45 o
  -3   6  15     3141.05     3117.38    481.31 o
  -2   6  15       83.28       79.48    117.60 o
  -1   6  15     3578.10     3370.01    267.41 o
   0   6  15     2622.73     2974.13    295.13 o
   1   6  15      130.50      204.25    142.77 o
   2   6  15     2143.81     2246.04    461.33 o
   3   6  15     1397.85     1050.24    401.03 o
   4   6  15      628.84      298.24    365.08 o
 -15   7  15      103.76     -157.18    206.77 o
 -14   7  15      335.72      572.32    298.91 o
 -13   7  15       94.08      131.60    187.78 o
 -12   7  15        0.17      -87.27    169.01 o
 -11   7  15       93.75      163.08    177.93 o
 -10   7  15     1080.40     1104.96    214.09 o
  -9   7  15      173.92      400.08    176.30 o
  -8   7  15      674.33      763.93    179.79 o
  -7   7  15      505.28      481.60     86.18 o
  -6   7  15      159.51      144.29    187.07 o
  -5   7  15        5.52      140.51    405.48 o
  -4   7  15      146.86      285.62    406.82 o
  -3   7  15       95.60     -354.39    354.39 o
  -2   7  15      382.82      647.29    422.12 o
  -1   7  15      608.10      357.80    375.78 o
   0   7  15      173.52      313.96    277.38 o
   1   7  15      559.55      717.54    386.84 o
   2   7  15      211.13      596.19    421.52 o
 -12   8  15      573.03      537.26    211.98 o
 -11   8  15      116.29       62.73    183.24 o
 -10   8  15      283.91      577.91    202.84 o
  -9   8  15     1254.11     1261.55    263.22 o
  -8   8  15      464.17      480.81    183.42 o
  -7   8  15       47.36      144.36    173.31 o
  -6   8  15     1705.94     1986.59    268.46 o
  -5   8  15        7.21      303.00    423.16 o
  -4   8  15      802.26      495.49    454.64 o
  -3   8  15      532.39      805.17    447.81 o
  -2   8  15       40.18     -278.79    375.92 o
  -1   8  15     1025.09     1320.86    487.77 o
   0   8  15      730.73      506.33    440.09 o
 -20   0  16     1751.80     2284.36    538.71 o
 -19   0  16      334.91      751.55    392.11 o
 -18   0  16       95.04      256.81    313.39 o
 -17   0  16     1604.67     2032.01    472.32 o
 -16   0  16      209.71      -76.05    260.67 o
 -15   0  16      213.77       84.96    264.83 o
 -14   0  16     4366.89     4612.83    290.95 o
 -13   0  16      851.82      973.03    159.65 o
 -12   0  16     2086.56     1897.98    189.28 o
 -11   0  16     3112.67     3278.44    569.16 o
 -10   0  16      162.24        3.90    155.29 o
  -9   0  16        3.86      -52.30     79.67 o
  -8   0  16     3830.24     3753.15    209.17 o
  -7   0  16      642.49      512.85    256.66 o
  -6   0  16     3995.06     4175.02    185.64 o
  -5   0  16      467.48      362.41    225.47 o
  -4   0  16      764.35      937.51    240.47 o
  -3   0  16     1870.88     1511.42    251.46 o
  -2   0  16      370.21      595.00    180.16 o
  -1   0  16      405.19      363.15    150.76 o
 -19   1  16        1.51      -28.08    170.19 o
 -18   1  16        7.69     -148.39    148.39 o
 -17   1  16        3.87       12.62    166.29 o
 -16   1  16        8.34      148.59    202.06 o
 -15   1  16        0.73       26.64     99.65 o
 -14   1  16      470.30      391.30     95.67 o
 -13   1  16      250.50      202.91     85.22 o
 -12   1  16       39.82      -71.53     81.53 o
 -11   1  16      405.63      323.14     84.38 o
 -10   1  16       45.89       69.72     68.11 o
  -9   1  16       10.72       13.65     57.25 o
  -8   1  16      113.68      139.08     80.29 o
  -7   1  16      395.69      387.31     90.86 o
  -6   1  16      715.47      731.43     99.61 o
  -5   1  16     1594.98     1902.55    230.10 o
  -4   1  16     1484.72     1580.09    104.20 o
  -3   1  16      411.04      354.75    116.72 o
  -2   1  16     2310.96     2523.05    323.20 o
  -1   1  16      353.27      108.87    214.77 o
   0   1  16       50.42     -134.12    186.25 o
   1   1  16       83.72      150.76    194.72 o
   2   1  16      216.19      -77.83    174.52 o
 -19   2  16       13.22       69.65    186.08 o
 -18   2  16       91.09      115.88    260.49 o
 -17   2  16      141.81       34.91    163.38 o
 -16   2  16      219.11      147.14    179.09 o
 -15   2  16      849.07      836.77    139.10 o
 -14   2  16     4381.09     4440.59    278.55 o
 -13   2  16       24.46       42.96     74.04 o
 -12   2  16     2153.69     2169.30    142.16 o
 -11   2  16      464.30      432.26     87.38 o
 -10   2  16       82.93      188.52     69.94 o
  -9   2  16     1839.46     1878.77    115.17 o
  -8   2  16     1068.12     1329.23     92.68 o
  -7   2  16       10.03       31.69     78.15 o
  -6   2  16     6125.12     5711.00    299.69 o
  -5   2  16     1246.86     1213.03    111.33 o
  -4   2  16     2135.64     2108.56    384.99 o
  -3   2  16     1065.30     1008.56    124.49 o
  -2   2  16       56.52      -29.01     79.02 o
  -1   2  16      324.58      338.58     96.45 o
   0   2  16     3089.69     3074.62    175.17 o
   1   2  16     1350.79     1285.38    119.72 o
   2   2  16     1931.51     1925.50    139.34 o
   3   2  16     4063.56     3936.46    190.46 o
   4   2  16       64.31     -119.42    239.72 o
   5   2  16     2085.52     2148.61    328.40 o
   6   2  16      398.94      275.07    250.27 o
 -19   3  16      340.53       -0.86    210.65 o
 -18   3  16      180.04     -166.09    166.09 o
 -17   3  16        0.05       -5.65    202.21 o
 -16   3  16      983.06      576.60    198.18 o
 -15   3  16     1251.41     1262.89    159.17 o
 -14   3  16      238.48       29.06    141.61 o
 -13   3  16     3495.63     3294.27    203.13 o
 -12   3  16     2273.85     2198.49    145.98 o
 -11   3  16       57.95       48.94     67.20 o
 -10   3  16      981.77     1141.20    104.05 o
  -9   3  16      183.26      151.35     64.91 o
  -8   3  16      100.04       74.89     51.91 o
  -7   3  16      489.49      535.87    197.84 o
  -6   3  16      306.86      310.02     80.79 o
  -5   3  16     2240.14     2554.89    223.75 o
  -4   3  16     2238.85     1871.22    145.92 o
  -3   3  16      136.62      102.60     80.28 o
  -2   3  16      272.55      429.44    101.56 o
  -1   3  16     1097.54     1161.43    129.67 o
   0   3  16      353.02      237.35    108.56 o
   1   3  16     1639.54     1704.85    300.99 o
   2   3  16      304.13       77.82    112.33 o
   3   3  16      589.14      534.70    314.88 o
   4   3  16     1798.49     2545.18    399.84 o
   5   3  16      128.60     -182.84    264.83 o
 -18   4  16      110.51      -40.95    232.38 o
 -17   4  16       38.02     -116.33    222.59 o
 -16   4  16       64.51      421.27    194.43 o
 -15   4  16       34.72      -25.40    109.96 o
 -14   4  16      486.90      306.65    131.65 o
 -13   4  16        0.69     -220.26    220.26 o
 -12   4  16      767.49      769.30    232.75 o
 -11   4  16      118.17      244.68    116.38 o
 -10   4  16        8.95       13.63     65.57 o
  -9   4  16       77.59      166.93     94.83 o
  -8   4  16      117.66      -33.75     79.21 o
  -7   4  16        0.30      -69.79     78.38 o
  -6   4  16     1055.17     1339.26    163.17 o
  -5   4  16       10.10      -11.35     86.84 o
  -4   4  16     1646.46     1630.14    189.06 o
  -3   4  16       72.79       91.38    164.46 o
  -2   4  16       93.22      165.57     96.15 o
  -1   4  16       27.99       -9.85    115.89 o
   0   4  16      763.25      882.94    421.30 o
   1   4  16      674.08      463.26    337.90 o
   2   4  16      521.38      200.81    313.25 o
   3   4  16      276.75      581.64    324.39 o
   4   4  16      122.75      547.62    319.19 o
   5   4  16      114.28      678.33    348.89 o
 -17   5  16        9.71     -111.03    176.15 o
 -16   5  16     1307.70     1887.39    275.63 o
 -15   5  16     1625.96     1369.02    170.71 o
 -14   5  16      199.05      112.50    108.63 o
 -13   5  16     3924.62     4086.88    229.34 o
 -12   5  16      905.69      970.95    140.16 o
 -11   5  16      887.22     1183.39    156.99 o
 -10   5  16     1389.09     1240.18    141.79 o
  -9   5  16      386.96      399.84    111.61 o
  -8   5  16      776.30      857.44    145.09 o
  -7   5  16      935.52     1215.80    139.35 o
  -6   5  16      269.34      161.85     79.41 o
  -5   5  16     2488.99     2437.34    191.04 o
  -4   5  16     1383.43     1381.69    155.97 o
  -3   5  16       49.23       97.56    116.44 o
  -2   5  16     2200.91     2570.61    232.46 o
  -1   5  16      424.40      569.73    146.06 o
   0   5  16      134.70      211.91    156.85 o
   1   5  16     2782.53     2976.36    496.38 o
   2   5  16      743.71     1040.74    387.21 o
   3   5  16      745.75     1598.46    416.18 o
   4   5  16     1499.11      852.55    381.27 o
 -16   6  16       60.59      172.33    274.46 o
 -15   6  16      182.72      212.80    194.41 o
 -14   6  16       38.59      -50.19    268.52 o
 -13   6  16       11.34     -142.53    163.76 o
 -12   6  16       58.00      -40.87    173.93 o
 -11   6  16       16.45     -155.54    155.54 o
 -10   6  16      321.03      185.22    192.09 o
  -9   6  16     1724.35     1860.45    189.50 o
  -8   6  16       60.18      -46.86     70.56 o
  -7   6  16     1192.94     1004.97    303.00 o
  -6   6  16       60.11      262.78    133.03 o
  -5   6  16        4.31     -106.05    106.05 o
  -4   6  16       74.82       12.51    125.71 o
  -3   6  16      454.78      568.40    155.15 o
  -2   6  16      446.21      104.59    139.84 o
  -1   6  16      372.52      832.97    177.61 o
   0   6  16      223.70      271.05    151.03 o
   1   6  16       50.24      513.76    386.02 o
   2   6  16       33.76      209.42    360.77 o
 -14   7  16       71.10       35.85    220.81 o
 -13   7  16      393.87      495.91    274.07 o
 -12   7  16        1.45     -289.09    289.09 o
 -11   7  16      817.94     1007.84    365.19 o
 -10   7  16     1268.57     1530.12    367.83 o
  -9   7  16      456.17      304.53    193.17 o
  -8   7  16      222.99      190.64    167.07 o
  -7   7  16     2323.24     2920.67    418.60 o
  -6   7  16       44.84      309.98    137.77 o
  -5   7  16     1266.14     1589.10    518.51 o
  -4   7  16     1403.05     1159.71    492.37 o
  -3   7  16      228.02       33.72    391.07 o
  -2   7  16     3399.67     2411.65    540.35 o
  -1   7  16     1530.66     1033.76    460.29 o
   0   7  16      184.02      327.65    411.27 o
 -10   8  16      313.56      245.43    209.51 o
  -9   8  16      835.19      642.95    505.22 o
  -8   8  16      377.20      590.85    332.85 o
  -7   8  16       19.35       95.08    156.24 o
  -6   8  16       78.60      372.06    437.71 o
  -5   8  16      219.82      106.35    430.43 o
  -4   8  16       71.28     -376.67    376.67 o
  -3   8  16      808.09      769.38    482.27 o
 -19   1  17      335.78      329.30    242.22 o
 -18   1  17      756.65      860.61    271.57 o
 -17   1  17        1.45      117.67    218.54 o
 -16   1  17      820.40      843.78    255.16 o
 -15   1  17     2796.45     3136.17    228.08 o
 -14   1  17        3.12      -71.12     71.12 o
 -13   1  17     5745.61     5518.40    220.65 o
 -12   1  17     2158.61     2553.05    170.63 o
 -11   1  17      359.04      429.51     87.62 o
 -10   1  17      823.08      944.11    112.29 o
  -9   1  17       83.64      191.68     65.80 o
  -8   1  17      583.71      584.34     98.49 o
  -7   1  17     2818.89     2937.89    119.75 o
  -6   1  17       31.12       79.20     74.75 o
  -5   1  17     1008.06      905.49     98.15 o
  -4   1  17     1706.70     1818.73    143.04 o
  -3   1  17       84.38      304.93    224.28 o
  -2   1  17      764.43      856.86    253.83 o
  -1   1  17     1197.04     1134.61    255.02 o
   0   1  17        5.63     -164.57    187.15 o
   1   1  17     3149.37     3092.36    285.47 o
 -19   2  17       60.52     -109.99    204.36 o
 -18   2  17      103.51      215.31    219.90 o
 -17   2  17      141.09      -98.13    202.84 o
 -16   2  17        2.16     -171.96    171.96 o
 -15   2  17      672.49      617.81    149.60 o
 -14   2  17      767.49      757.23    143.19 o
 -13   2  17        5.52        6.60     74.52 o
 -12   2  17     1267.93     1046.62    116.60 o
 -11   2  17      944.64     1054.54    108.64 o
 -10   2  17      108.95       60.31    167.75 o
  -9   2  17      350.02      284.48     69.93 o
  -8   2  17       64.62      152.29     88.82 o
  -7   2  17      229.15      290.14     91.34 o
  -6   2  17     1988.91     2030.79    141.04 o
  -5   2  17      737.93      780.59    123.72 o
  -4   2  17       44.07      166.88    135.46 o
  -3   2  17     2083.36     2029.35    185.88 o
  -2   2  17      613.16      727.97    118.15 o
  -1   2  17       31.87      -64.87    197.99 o
   0   2  17      779.92      777.42    117.86 o
   1   2  17      306.64      249.75    102.12 o
   2   2  17     1101.62      864.80    163.90 o
   3   2  17     1362.75      980.58    283.84 o
   4   2  17      408.81       23.76    243.29 o
 -18   3  17        2.88     -160.44    175.69 o
 -17   3  17        4.41     -162.08    162.08 o
 -16   3  17      267.13      287.31    259.89 o
 -15   3  17      771.20      412.42    138.29 o
 -14   3  17      149.78       46.28    105.90 o
 -13   3  17     1579.62     2013.12    260.38 o
 -12   3  17      125.45       54.86     96.07 o
 -11   3  17     1255.00     1233.28    116.26 o
 -10   3  17     2062.73     2187.87    133.93 o
  -9   3  17       11.46      -11.62     75.15 o
  -8   3  17     1185.25     1055.04    112.54 o
  -7   3  17     2470.47     2561.65    210.95 o
  -6   3  17       28.21        8.34     73.28 o
  -5   3  17     3060.43     3170.20    508.49 o
  -4   3  17      612.90      417.08    117.64 o
  -3   3  17     1012.13      900.95    263.04 o
  -2   3  17      397.20      252.54    112.26 o
  -1   3  17     1587.03     1856.64    222.50 o
   0   3  17      107.29       -3.03    105.68 o
   1   3  17     2153.18     2046.57    396.42 o
   2   3  17     1096.56      623.08    322.75 o
   3   3  17      176.77     -268.84    268.84 o
   4   3  17      337.58       44.41    305.82 o
 -17   4  17      931.49      752.91    305.40 o
 -16   4  17      776.64      999.32    179.53 o
 -15   4  17      454.29      436.95    158.56 o
 -14   4  17     2488.53     2900.50    260.47 o
 -13   4  17      620.18      400.79    351.79 o
 -12   4  17     1165.60     1294.72    179.52 o
 -11   4  17     2837.26     2688.58    295.94 o
 -10   4  17       48.75        1.26     69.20 o
  -9   4  17     1423.69     1597.65    112.20 o
  -8   4  17      631.68      592.50     66.35 o
  -7   4  17      123.23      100.81    180.77 o
  -6   4  17     2591.22     2449.68    153.86 o
  -5   4  17      298.59      340.63    302.40 o
  -4   4  17      752.66      465.82    140.57 o
  -3   4  17      134.60      -37.76    144.67 o
  -2   4  17        9.97      -88.12    173.04 o
  -1   4  17     1941.92     2189.31    446.92 o
   0   4  17     1143.89     1024.10    397.91 o
   1   4  17       16.39     -240.62    301.66 o
   2   4  17      542.50      156.85    330.18 o
   3   4  17      745.14      445.29    348.45 o
 -16   5  17        2.50      -91.30    184.56 o
 -15   5  17      175.15       80.63    179.05 o
 -14   5  17        0.09     -138.71    275.00 o
 -13   5  17      210.97      415.88    232.60 o
 -12   5  17       13.87       23.65    193.68 o
 -11   5  17       10.64     -147.34    171.11 o
 -10   5  17      139.14       48.14    195.97 o
  -9   5  17      612.40      384.97    120.19 o
  -8   5  17      897.63      973.93    113.73 o
  -7   5  17       63.72      176.11    158.44 o
  -6   5  17      248.39      102.81    330.62 o
  -5   5  17        3.07       71.74    247.15 o
  -4   5  17      517.44      452.85    217.97 o
  -3   5  17       20.54      174.49    140.73 o
  -2   5  17       16.23      -54.79    195.91 o
  -1   5  17       10.27       17.38    346.07 o
   0   5  17      110.19      -31.04    349.04 o
   1   5  17      199.40      347.56    368.20 o
   2   5  17       27.09     -103.82    322.90 o
 -15   6  17      498.23      330.96    205.28 o
 -14   6  17      985.09      915.86    230.02 o
 -13   6  17        5.26     -177.96    177.96 o
 -12   6  17     2232.20     1827.19    388.85 o
 -11   6  17     1408.34     1419.43    263.34 o
 -10   6  17       58.19      -81.91    174.76 o
  -9   6  17     1260.09     1187.53    224.87 o
  -8   6  17     1631.65     1811.62    173.22 o
  -7   6  17      227.08      326.56    145.69 o
  -6   6  17     2155.24     1750.11    517.32 o
  -5   6  17      822.76      663.41    176.43 o
  -4   6  17      838.31     1001.75    192.85 o
  -3   6  17     2352.59     2747.15    260.65 o
  -2   6  17      248.20      -34.39    332.63 o
  -1   6  17      667.31      769.52    417.51 o
   0   6  17     2141.18     2165.84    499.05 o
 -12   7  17      880.94      364.28    234.97 o
 -11   7  17       11.00     -241.63    508.49 o
 -10   7  17      654.67      845.76    494.45 o
  -9   7  17       17.32     -123.98    154.31 o
  -8   7  17      587.60      965.71    301.66 o
  -7   7  17       28.94       38.83    248.56 o
  -6   7  17       23.15      -63.27    423.45 o
  -5   7  17       10.58     -153.43    411.57 o
  -4   7  17      676.61      869.34    475.29 o
  -3   7  17       58.27      -22.43    399.84 o
  -2   7  17      355.85      547.33    412.76 o
 -18   0  18        5.49        0.59    301.22 o
 -17   0  18      965.55     1995.92    480.79 o
 -16   0  18      608.44      131.89    297.35 o
 -15   0  18      324.09      208.19    138.30 o
 -14   0  18     4815.89     5111.03    355.06 o
 -13   0  18      891.38      712.25    156.69 o
 -12   0  18     1237.13      969.64    160.45 o
 -11   0  18      698.18      821.90    148.68 o
 -10   0  18      212.87       29.39    184.03 o
  -9   0  18      305.19      216.51    100.22 o
  -8   0  18      810.61     1021.13    353.20 o
  -7   0  18     1271.44     1060.14    122.09 o
  -6   0  18     1332.78     1445.88    166.87 o
  -5   0  18     2225.62     1565.34    270.17 o
  -4   0  18       41.73      -34.61    165.31 o
  -3   0  18      920.44      723.33    195.61 o
  -2   0  18       72.04       17.97    135.01 o
 -18   1  18       14.55     -179.80    179.80 o
 -17   1  18       51.66       37.89    205.28 o
 -16   1  18      197.81     -110.25    185.83 o
 -15   1  18       23.38      219.32    117.24 o
 -14   1  18      241.25      112.80     82.44 o
 -13   1  18     1163.03     1375.53    130.68 o
 -12   1  18       88.46       10.45     72.60 o
 -11   1  18      296.66      233.09     79.48 o
 -10   1  18      493.19      458.51     86.31 o
  -9   1  18        0.53        7.08     62.08 o
  -8   1  18     1834.77     1754.16    108.23 o
  -7   1  18      153.86       87.93     53.05 o
  -6   1  18       41.71      -19.90    127.74 o
  -5   1  18      651.61      736.65    184.89 o
  -4   1  18      289.72      293.94     74.38 o
  -3   1  18      197.53       68.39    153.50 o
  -2   1  18       28.80     -185.96    185.96 o
  -1   1  18      117.40      -75.75    189.67 o
   0   1  18       39.95     -163.23    163.23 o
 -18   2  18       38.82       77.67    228.65 o
 -17   2  18      498.11      634.55    250.67 o
 -16   2  18      824.95     1059.10    275.64 o
 -15   2  18       88.91      223.68    115.78 o
 -14   2  18     1545.45     1547.05    177.70 o
 -13   2  18      243.91      396.26     96.44 o
 -12   2  18      638.16     1127.92    119.12 o
 -11   2  18     2311.97     2319.04    275.72 o
 -10   2  18      324.39      376.73     82.59 o
  -9   2  18      470.28      474.31     78.63 o
  -8   2  18     2006.50     2183.05    114.38 o
  -7   2  18       17.12     -133.73    133.73 o
  -6   2  18     3645.22     4182.05    192.99 o
  -5   2  18     1480.84     1490.79    153.95 o
  -4   2  18        0.29      -85.48    198.14 o
  -3   2  18     1207.98     1308.34    142.89 o
  -2   2  18     1381.50     1082.50    287.77 o
  -1   2  18      587.67      510.62    144.89 o
   0   2  18     4428.28     4356.48    429.99 o
   1   2  18      353.48     -222.50    224.87 o
   2   2  18      898.75      792.10    271.06 o
   3   2  18     1243.98     1076.24    266.61 o
 -17   3  18      362.21      287.43    247.94 o
 -16   3  18      414.78      282.22    135.59 o
 -15   3  18      771.38      839.09    159.37 o
 -14   3  18      106.53      136.57    117.78 o
 -13   3  18      765.60      738.16    336.39 o
 -12   3  18     1896.68     1666.47    134.40 o
 -11   3  18       59.24        9.87     69.95 o
 -10   3  18     1701.25     1878.94    197.01 o
  -9   3  18      979.28      910.57     93.46 o
  -8   3  18       59.39      -38.50     74.44 o
  -7   3  18     1103.75      873.32    173.96 o
  -6   3  18      267.35      246.57    123.51 o
  -5   3  18      565.67      440.07    135.21 o
  -4   3  18      287.15      383.84    124.37 o
  -3   3  18        9.45     -220.62    228.14 o
  -2   3  18      926.82      623.37    326.02 o
  -1   3  18     1031.33      697.79    348.74 o
   0   3  18       18.34     -275.52    275.52 o
   1   3  18      967.74     1012.81    351.27 o
   2   3  18      551.08       59.56    295.87 o
 -16   4  18      235.60      121.85    451.15 o
 -15   4  18       32.10      365.53    426.87 o
 -14   4  18      390.19     -361.07    361.07 o
 -13   4  18      163.58      -22.87    387.21 o
 -12   4  18      509.26      237.65    414.25 o
 -11   4  18      332.20      357.43    206.60 o
 -10   4  18       13.99     -121.68    129.66 o
  -9   4  18        0.25        2.45     61.82 o
  -8   4  18      591.78      675.98    177.84 o
  -7   4  18      250.63      230.69     96.91 o
  -6   4  18      308.91      163.61    338.50 o
  -5   4  18       74.96       84.85    111.15 o
  -4   4  18      185.49       43.41    113.68 o
  -3   4  18       89.36       21.83    343.55 o
  -2   4  18      228.91      221.16    341.91 o
  -1   4  18      101.15       23.32    332.11 o
   0   4  18      889.00      755.27    378.90 o
   1   4  18       94.79     -312.35    312.35 o
 -15   5  18      948.37      734.24    276.45 o
 -14   5  18       18.94      -83.18    200.52 o
 -13   5  18      918.45     1182.54    269.59 o
 -12   5  18     1519.68     1298.31    266.76 o
 -11   5  18        1.41      258.94    195.94 o
 -10   5  18     2499.78     2538.53    532.62 o
  -9   5  18     1572.41     1901.70    242.46 o
  -8   5  18      362.74      305.04    167.37 o
  -7   5  18     2331.12     2438.56    315.81 o
  -6   5  18      192.47      106.01    128.06 o
  -5   5  18      469.05      460.88    164.27 o
  -4   5  18      670.98      622.70    165.46 o
  -3   5  18       99.84     -133.53    359.14 o
  -2   5  18     1428.48     1554.64    446.92 o
  -1   5  18     1126.66     1295.76    425.38 o
   0   5  18        5.75      637.48    389.44 o
 -13   6  18      141.01     -103.03    201.90 o
 -12   6  18        6.50      454.44    401.92 o
 -11   6  18      420.60      400.58    210.38 o
 -10   6  18      139.76       -1.16    308.05 o
  -9   6  18      531.84      839.13    198.07 o
  -8   6  18      105.71      -17.34    598.49 o
  -7   6  18       91.61      -35.80    390.04 o
  -6   6  18      482.28      191.75    425.98 o
  -5   6  18      988.79      842.46    186.96 o
  -4   6  18        8.57     -146.28    283.47 o
  -3   6  18      433.83      110.65    396.42 o
  -2   6  18       20.99      592.92    411.42 o
 -10   7  18     1100.71     1502.96    531.81 o
  -9   7  18      265.12       46.54    555.79 o
  -8   7  18      638.70      951.20    320.15 o
  -7   7  18     1440.29     1202.78    527.57 o
  -6   7  18      150.63      203.78    441.13 o
  -5   7  18      501.90      463.56    479.45 o
 -17   1  19      226.77      287.06    220.16 o
 -16   1  19      302.36       89.30    201.52 o
 -15   1  19     2141.27     2003.55    201.68 o
 -14   1  19        1.36       28.04     82.37 o
 -13   1  19      982.51      967.53    120.77 o
 -12   1  19     1603.10     1713.99    172.90 o
 -11   1  19      251.97       73.55    100.25 o
 -10   1  19      683.86      772.06    106.91 o
  -9   1  19     1866.78     2090.99    125.61 o
  -8   1  19      581.48      602.37     84.34 o
  -7   1  19     3050.22     2990.39    127.84 o
  -6   1  19      321.58      392.08     94.39 o
  -5   1  19      570.83      580.32     91.10 o
  -4   1  19     1221.54     1163.75    190.19 o
  -3   1  19       29.93     -120.38    131.52 o
  -2   1  19      237.59     -188.19    188.19 o
  -1   1  19     1139.97     1407.75    238.98 o
 -17   2  19      338.72      180.67    463.33 o
 -16   2  19      112.16       22.39    122.54 o
 -15   2  19      149.71      122.39    207.00 o
 -14   2  19      761.18      525.58    142.26 o
 -13   2  19       76.31       -3.07     83.79 o
 -12   2  19      121.87      203.56     87.02 o
 -11   2  19     1472.23     1318.43    122.14 o
 -10   2  19      135.52       46.62     73.24 o
  -9   2  19      747.30      737.60     89.42 o
  -8   2  19     1281.84     1110.27     91.11 o
  -7   2  19       19.70       14.96    192.92 o
  -6   2  19      519.52      450.65    125.71 o
  -5   2  19      610.84      931.39    139.88 o
  -4   2  19        4.52     -187.59    242.70 o
  -3   2  19      268.34      144.81    276.71 o
  -2   2  19      671.66      514.20    282.95 o
  -1   2  19       29.84     -189.08    242.40 o
   0   2  19      908.64      333.45    258.74 o
   1   2  19      324.98      163.23    243.59 o
 -16   3  19      708.16      464.26    236.50 o
 -15   3  19      164.15       74.83    199.30 o
 -14   3  19      341.14      354.81    228.93 o
 -13   3  19     1302.72     1552.50    275.81 o
 -12   3  19      260.79      225.33    128.30 o
 -11   3  19       75.28      158.53    113.84 o
 -10   3  19      957.16     1323.54    313.01 o
  -9   3  19     1370.76     1241.92    116.14 o
  -8   3  19       71.61      -19.41     51.49 o
  -7   3  19     2634.37     2618.73    169.32 o
  -6   3  19      190.76       19.33    199.92 o
  -5   3  19      481.04      425.24    342.21 o
  -4   3  19      471.45      176.60    318.15 o
  -3   3  19      257.98     -286.36    286.36 o
  -2   3  19      752.12      476.78    341.91 o
  -1   3  19     2351.06     2062.46    398.80 o
   0   3  19       75.10      654.86    321.42 o
   1   3  19      706.44      432.22    326.32 o
 -15   4  19       20.17       22.13    409.79 o
 -14   4  19      377.21      672.83    462.52 o
 -13   4  19      402.94      787.65    458.80 o
 -12   4  19      451.66      659.33    225.47 o
 -11   4  19     1876.29     1795.69    267.69 o
 -10   4  19      675.13      632.21    136.53 o
  -9   4  19      683.68      897.13    148.61 o
  -8   4  19      981.65     1009.43    256.02 o
  -7   4  19      152.79      322.92    118.92 o
  -6   4  19      836.30      671.99    166.06 o
  -5   4  19       49.96      -71.00    325.28 o
  -4   4  19       17.70     -178.98    329.58 o
  -3   4  19     1325.88      732.69    387.66 o
  -2   4  19      449.38      159.07    351.27 o
  -1   4  19      299.68       32.97    334.63 o
   0   4  19     1098.35     1174.26    420.19 o
 -14   5  19        1.04     -193.59    193.59 o
 -13   5  19        0.02     -256.73    256.73 o
 -12   5  19       18.05      124.90    200.00 o
 -11   5  19       76.22      -99.82    154.44 o
 -10   5  19       17.87       90.06    169.60 o
  -9   5  19       48.32      -66.01    376.52 o
  -8   5  19      172.24       88.96    118.96 o
  -7   5  19       54.33      -37.45    131.09 o
  -6   5  19       54.48      -19.61    151.42 o
  -5   5  19       26.57     -298.84    298.84 o
  -4   5  19      395.28      432.81    405.48 o
  -3   5  19        0.07     -339.68    339.68 o
  -2   5  19        1.53      150.46    382.61 o
 -11   6  19     1369.01     1419.15    285.92 o
 -10   6  19      161.53      224.71    180.21 o
  -9   6  19     1689.86     1343.47    216.81 o
  -8   6  19     1512.55     1398.10    527.28 o
  -7   6  19       15.14     -172.44    397.16 o
  -6   6  19     1079.59     1042.67    482.42 o
  -5   6  19     1145.78     1311.50    491.93 o
 -17   0  20      860.22      728.38    363.89 o
 -16   0  20     1502.50     1645.40    431.62 o
 -15   0  20       28.27       40.65    129.30 o
 -14   0  20     1098.24     1142.95    230.37 o
 -13   0  20      316.97      489.17    150.20 o
 -12   0  20        8.51      -30.66    103.23 o
 -11   0  20     1171.63     1238.58    344.73 o
 -10   0  20     2183.88     1102.82    325.72 o
  -9   0  20     1207.56     1220.60    309.83 o
  -8   0  20     2549.13     2705.14    375.92 o
  -7   0  20       46.18      -25.55    209.28 o
  -6   0  20     1344.96     1059.17    298.84 o
  -5   0  20      236.09      279.48     84.42 o
  -4   0  20      292.37      234.08    173.48 o
 -16   1  20      475.03      189.24    217.38 o
 -15   1  20      140.46      135.84    157.17 o
 -14   1  20        2.24     -103.63    103.63 o
 -13   1  20      389.37      290.36    127.42 o
 -12   1  20       17.89      -99.69     99.69 o
 -11   1  20        7.44      -94.98     94.98 o
 -10   1  20     1394.87     1188.45    227.54 o
  -9   1  20      268.30      154.28    242.77 o
  -8   1  20       81.76       89.01    155.61 o
  -7   1  20      606.83      495.85     87.91 o
  -6   1  20      325.62      478.98    310.50 o
  -5   1  20       35.72     -102.87    102.87 o
  -4   1  20      116.66     -202.00    202.00 o
  -3   1  20        1.25     -108.72    197.10 o
  -2   1  20      200.78       99.66    185.21 o
 -16   2  20      645.27      681.00    323.49 o
 -15   2  20      122.65       88.81    203.21 o
 -14   2  20      474.48      418.69    385.21 o
 -13   2  20      226.96      188.18    125.99 o
 -12   2  20       12.67      -31.95    103.08 o
 -11   2  20     1434.42     1457.61    283.77 o
 -10   2  20     1544.73     1706.16    167.23 o
  -9   2  20      343.16      404.05    365.45 o
  -8   2  20     3423.65     3853.21    290.75 o
  -7   2  20      123.95      435.54    398.28 o
  -6   2  20      903.43      464.45    328.69 o
  -5   2  20      737.27      589.51    314.14 o
  -4   2  20       47.05      128.33    272.40 o
  -3   2  20      923.51      514.35    293.34 o
  -2   2  20     2786.20     3216.38    396.57 o
  -1   2  20        5.03     -220.86    220.86 o
 -15   3  20      288.87      193.17    223.72 o
 -14   3  20      177.42      -33.87    207.64 o
 -13   3  20      118.95      194.86    390.48 o
 -12   3  20      565.64      621.70    139.66 o
 -11   3  20      100.28       69.20    105.27 o
 -10   3  20      867.90      852.93    176.34 o
  -9   3  20     1161.91     1055.00    184.14 o
  -8   3  20       33.86      -72.47    159.67 o
  -7   3  20     1260.27     1298.09    166.09 o
  -6   3  20      456.17      -87.93    313.54 o
  -5   3  20      141.96     -272.55    272.55 o
  -4   3  20      577.99     -283.24    283.24 o
  -3   3  20      313.41     -263.04    298.39 o
  -2   3  20      535.46      602.28    335.23 o
 -14   4  20       93.46     -162.94    379.49 o
 -13   4  20        4.32     -183.43    183.43 o
 -12   4  20        5.18      -78.85    202.07 o
 -11   4  20      289.31      475.04    198.97 o
 -10   4  20      282.31      445.63    174.26 o
  -9   4  20       35.40       72.00    171.03 o
  -8   4  20      999.90     1150.90    392.19 o
  -7   4  20       26.31     -319.34    319.34 o
  -6   4  20       42.80     -207.79    337.16 o
  -5   4  20        2.29     -215.81    331.96 o
  -4   4  20       70.01     -270.02    323.49 o
  -3   4  20        0.20     -315.47    319.48 o
 -12   5  20      904.43      517.39    420.11 o
 -11   5  20       68.75      234.75    186.67 o
 -10   5  20      768.03      772.81    545.69 o
  -9   5  20     1277.80     1201.88    453.31 o
  -8   5  20        3.52      -68.42    234.97 o
  -7   5  20     1235.45      437.12    420.04 o
  -6   5  20      533.78      187.44    422.71 o
  -5   5  20        3.02     -227.84    349.78 o
 -15   1  21      801.29      504.87    228.87 o
 -14   1  21       28.32     -182.32    182.32 o
 -13   1  21       42.14      159.29    190.08 o
 -12   1  21      959.67      967.56    325.13 o
 -11   1  21      399.00      313.60    216.78 o
 -10   1  21     1145.59     1425.96    241.00 o
  -9   1  21     3044.67     2911.18    468.75 o
  -8   1  21        1.99     -117.33    226.36 o
  -7   1  21      771.55      992.68    184.80 o
  -6   1  21      259.77      276.45    161.82 o
  -5   1  21       99.19     -181.80    197.69 o
  -4   1  21      695.90      749.47    248.49 o
  -3   1  21      704.66      500.54    218.63 o
 -14   2  21      122.28        8.81    200.67 o
 -13   2  21      106.78      -42.38    108.43 o
 -12   2  21       28.64      -50.09    167.61 o
 -11   2  21     1179.95      936.92    224.79 o
 -10   2  21      245.71      144.66    172.43 o
  -9   2  21      111.42       33.42    157.12 o
  -8   2  21     1978.40     1992.54    370.36 o
  -7   2  21      895.70      573.47    342.80 o
  -6   2  21       71.05      161.00    297.65 o
  -5   2  21      620.55      476.48    303.89 o
  -4   2  21       13.27       30.89    269.43 o
  -3   2  21      573.46      309.09    268.09 o
 -13   3  21      379.18      154.08    236.83 o
 -12   3  21      633.95     1181.31    189.00 o
 -11   3  21      101.89     -207.94    311.02 o
 -10   3  21     1028.34     1458.10    442.47 o
  -9   3  21     1450.55     1370.72    235.27 o
  -8   3  21      123.86      -72.20    191.16 o
  -7   3  21      510.53     -281.31    315.77 o
  -6   3  21      107.82     -142.14    307.16 o
  -5   3  21        9.50     -264.83    289.04 o
  -4   3  21      326.57     -300.92    300.92 o
 -11   4  21      393.57      369.02    203.80 o
 -10   4  21      381.93      272.26    179.44 o
  -9   4  21      247.74     -106.69    194.87 o
  -8   4  21      997.75      592.33    397.61 o
  -7   4  21      381.59     -356.47    356.47 o
 -13   0  22      281.62     -162.49    242.40 o
 -12   0  22        3.28     -226.65    226.65 o
 -11   0  22     1248.35     1170.11    348.45 o
 -10   0  22     1266.15     1165.95    330.03 o
  -9   0  22      258.29      281.76    251.31 o
  -8   0  22      706.04     1006.13    286.21 o
  -7   0  22      277.95      347.11    222.50 o
  -6   0  22        0.92      -66.54    177.49 o
 -12   1  22      199.31       39.75    184.76 o
 -11   1  22        0.05      167.63    182.43 o
 -10   1  22      327.41      331.72    186.54 o
  -9   1  22      350.81      268.57    192.94 o
  -8   1  22      171.65       75.42    149.79 o
  -7   1  22       37.65      197.86    325.50 o
  -6   1  22      228.00       13.22    232.15 o
 -11   2  22     1318.43      719.47    381.42 o
 -10   2  22     1240.80     1417.98    233.19 o
  -9   2  22      204.44      189.58    228.44 o
  -8   2  22     1354.68     1474.14    388.85 o
  -7   2  22      387.80      469.94    323.05 o
 
